# Supplementary material for: TheiaEuk: a species-agnostic bioinformatics workflow for fungal genomic characterization
Source: Front Public Health. 2023 Aug 1;11:1198213. doi: 10.3389/fpubh.2023.1198213 (PMC10428623; doi:10.3389/fpubh.2023.1198213)
Supplement: Supplementary file 2 [file Data_Sheet_2.xlsx]

## Sheet: Table S1. Cladetyper Reference 
Supplementary Table 1. Default reference genomes used for clade typing and antimicrobial resistance gene detection of C. auris.
Clade	Genome Accession	Assembly Name	Strain	NCBI Submitter	Included mutations in AMR genes (FKS1,ERG11,FUR1)
Candida auris Clade I	GCA_002759435.2	Cand_auris_B8441_V2	B8441	Centers for Disease Control and Prevention
Candida auris Clade II	GCA_003013715.2	ASM301371v2	B11220	Centers for Disease Control and Prevention
Candida auris Clade III	GCA_002775015.1	Cand_auris_B11221_V1	B11221	Centers for Disease Control and Prevention	ERG11 V125A/F126L
Candida auris Clade IV	GCA_003014415.1	Cand_auris_B11243	B11243	Centers for Disease Control and Prevention	ERG11 Y132F
Candida auris Clade V	GCA_016809505.1	ASM1680950v1	IFRC2087	Centers for Disease Control and Prevention

## Sheet: Table S2. GAMBIT Taxa
Supplementary Table 2. Taxonomic groups represented in the GAMBIT fungal database.
Species represented in the GAMBIT fungal database are shown with the calculated species diameter and number of genomes representing that species. The NCBI taxonomy ID for each species is indicated. Unless otherwise indicated, the GAMBIT database uses the species and genus names assigned to a genome by NCBI.
NCBI TaxID	Species Name	Species Diameter	Rank	Number of Genomes
1450171	Aaosphaeria arxii	0.561	species	2
5341	Agaricus bisporus	0.5163	species	8
5599	Alternaria alternata	0.3961	species	83
156630	Alternaria arborescens	0.3151	species	7
119953	Alternaria atra	0.1308	species	2
1187904	Alternaria burnsii	0.4142	species	2
1187941	Alternaria rosae	0.4421	species	2
5101	Amorphotheca resinae	0.4418	species	3
327061	Annulohypoxylon truncatum	0.4156	species	2
105984	Apiotrichum porosum	0.3835	species	2
462254	Aplosporella prunicola	0.0003	species	2
5454	Ascochyta rabiei	0.0573	species	3
487661	Aspergillus aculeatinus	0.0517	species	2
209559	Aspergillus alliaceus	0.2451	species	2
182096	Aspergillus chevalieri	0.1187	species	4
5057	Aspergillus clavatus	0.0592	species	2
36630	Aspergillus fischeri	0.1787	species	5
746128	Aspergillus fumigatus	0.2135	species	320
34381	Aspergillus japonicus	0.2955	species	3
293939	Aspergillus lentulus	0.2747	species	13
1069201	Aspergillus luchuensis	0.3719	species	13
162425	Aspergillus nidulans	0.0852	species	5
138278	Aspergillus ochraceoroseus	0.0203	species	2
1506151	Aspergillus pseudonomiae	0.104	species	2
396024	Aspergillus ruber	0.0993	species	3
75750	Aspergillus sydowii	0.3403	species	3
1220188	Aspergillus tanneri	0.0225	species	3
33178	Aspergillus terreus	0.7059	species	14
5068	Aspergillus tubingensis	0.3915	species	9
91492	Aspergillus udagawae	0.3645	species	6
446911	Aspergillus uvarum	0.156	species	3
75553	Aspergillus viridinutans	0.0269	species	2
5066	Aspergillus wentii	0.04	species	2
5580	Aureobasidium pullulans	0.6686	species	71
1042127	Aureobasidium subglaciale	0.73	species	8
45609	Babjeviella inositovora	0.0512	species	2
109871	Batrachochytrium dendrobatidis	0.0766	species	3
176275	Beauveria bassiana	0.5526	species	25
5016	Bipolaris maydis	0.0688	species	3
101162	Bipolaris oryzae	0.0647	species	2
45130	Bipolaris sorokiniana	0.1386	species	8
5017	Bipolaris zeicola	0.0596	species	3
5039	Blastomyces dermatitidis	0.2468	species	4
40559	Botrytis cinerea	0.2861	species	37
87229	Botrytis porri	0.033	species	2
5007	Brettanomyces bruxellensis	0.5547	species	12
5476	Candida albicans	0.3601	species	86
42374	Candida dubliniensis	0.0333	species	3
273371	Candida orthopsilosis	0.4321	species	5
5480	Candida parapsilosis	0.1384	species	29
1198502	Candida theae	0.2049	species	2
5482	Candida tropicalis	0.4679	species	18
122368	Cercospora beticola	0.1328	species	3
84275	Cercospora kikuchii	0.0635	species	3
38033	Chaetomium globosum	0.2095	species	9
89940	Cladophialophora bantiana	0.0883	species	2
86049	Cladophialophora carrionii	0.6505	species	2
569365	Cladophialophora immunda	0.1433	species	2
36911	Clavispora lusitaniae	0.3678	species	35
5501	Coccidioides immitis	0.239	species	5
199306	Coccidioides posadasii	0.3092	species	11
90255	Cokeromyces recurvatus	0.0348	species	2
1215731	Colletotrichum aenigma	0.3671	species	2
690256	Colletotrichum fructicola	0.1175	species	13
31870	Colletotrichum graminicola	0.1089	species	2
80884	Colletotrichum higginsianum	0.1728	species	4
1209932	Colletotrichum scovillei	0.0276	species	4
5467	Colletotrichum truncatum	0.3348	species	4
5346	Coprinopsis cinerea	0.1813	species	2
73501	Cordyceps militaris	0.3267	species	3
5116	Cryphonectria parasitica	0.0963	species	93
104669	Cryptococcus amylolentus	0.0814	species	2
37769	Cryptococcus gattii VGI	0.1612	species	5
5619	Cryptococcus wingfieldii	0.0095	species	2
879819	Cutaneotrichosporon oleaginosum	0.0067	species	3
4903	Cyberlindnera jadinii	0.3253	species	5
326644	Daldinia caldariorum	0.4386	species	2
103429	Daldinia loculata	0.3374	species	2
58627	Debaryomyces fabryi	0.0171	species	2
83186	Diaporthe citri	0.2463	species	4
114155	Dichomitus squalens	0.4	species	4
100019	Didymella exigua	0.0025	species	2
98403	Drechmeria coniospora	0.1282	species	2
698440	Drepanopeziza brunnea	0.7662	species	5
6035	Encephalitozoon cuniculi	0.1121	species	5
27973	Encephalitozoon hellem	0.4268	species	3
58839	Encephalitozoon intestinalis	0.0151	species	2
33169	Eremothecium gossypii	0.0283	species	2
5970	Exophiala dermatitidis	0.381	species	9
212818	Exophiala mesophila	0.0157	species	2
91928	Exophiala spinifera	0.3981	species	9
93612	Exserohilum turcicum	0.0681	species	3
5210	Filobasidium floriforme	0.4288	species	2
979981	Fonsecaea multimorphosa	0.0015	species	2
40355	Fonsecaea pedrosoi	0.5015	species	2
5499	Fulvia fulva	0.0479	species	2
231269	Fusarium coffeatum	0.263	species	2
2675880	Fusarium flagelliforme	0.2016	species	3
5127	Fusarium fujikuroi	0.2842	species	22
5518	Fusarium graminearum	0.4338	species	123
192010	Fusarium mangiferae	0.0704	species	2
1042133	Fusarium musae	0.2106	species	2
5507	Fusarium oxysporum	0.6916	species	696
36050	Fusarium poae	0.2032	species	3
948311	Fusarium proliferatum	0.3787	species	20
101028	Fusarium pseudograminearum	0.4944	species	5
48865	Fusarium redolens	0.3249	species	4
169388	Fusarium solani	0.2943	species	4
42677	Fusarium subglutinans	0.2715	species	3
56646	Fusarium venenatum	0.0658	species	4
117187	Fusarium verticillioides	0.2024	species	8
101098	Gamsiella multidivaricata	0.056	species	2
1094350	Geosmithia morbida	0.0002	species	2
101096	Gilbertella persicaria	0.1607	species	2
101852	Glarea lozoyensis	0.0014	species	2
226899	Grosmannia clavigera	0.029	species	2
984962	Heterobasidion irregulare	0.6787	species	13
111463	Hirsutella rhossiliensis	0.0318	species	2
5037	Histoplasma capsulatum	0.6789	species	7
717740	Hyphopichia burtonii	0.3198	species	3
63214	Hypoxylon fragiforme	0.1293	species	2
61262	Kazachstania barnettii	0.0169	species	2
28985	Kluyveromyces lactis	0.6141	species	2
4911	Kluyveromyces marxianus	0.4206	species	17
460519	Komagataella phaffii	0.2906	species	134
463800	Kwoniella mangrovensis	0.1597	species	3
381046	Lachancea thermotolerans	0.2251	species	3
5630	Laetiporus sulphureus	0.7962	species	5
45133	Lasiodiplodia theobromae	0.5828	species	9
5353	Lentinula edodes	0.5274	species	9
5022	Leptosphaeria maculans	0.05	species	5
64571	Lobosporangium transversale	0.0674	species	2
36914	Lodderomyces elongisporus	0.3943	species	3
76773	Malassezia globosa	0.3851	species	4
77020	Malassezia pachydermatis	0.583	species	3
76775	Malassezia restricta	0.4613	species	5
76777	Malassezia sympodialis	0.1015	species	9
181124	Marasmius oreades	0.2327	species	2
92637	Metarhizium acridum	0.1334	species	3
568076	Metarhizium robertsii	0.0229	species	2
4929	Meyerozyma guilliermondii	0.0897	species	12
34349	Mixia osmundae	0.0042	species	2
84753	Moesziomyces antarcticus	0.1575	species	3
1174673	Morchella importuna	0.0227	species	2
1174677	Morchella sextelata	0.0719	species	3
27288	Naumovozyma castellii	0.0639	species	7
586133	Nematocida parisii	0.1613	species	8
1658444	Neoarthrinium moseri	0.231	species	3
5141	Neurospora crassa	0.0882	species	4
40127	Neurospora tetrasperma	0.1364	species	2
40302	Nosema ceranae	0.2488	species	3
870730	Ogataea angusta	0.1558	species	10
1937702	Ogataea haglerorum	0.077	species	22
1005962	Ogataea parapolymorpha	0.3075	species	4
1378263	Ogataea philodendri	0.0347	species	2
460523	Ogataea polymorpha	0.1737	species	15
1387563	Ophidiomyces ophidiicola	0.5982	species	83
2813651	Orbilia oligospora	0.7034	species	20
174685	Ordospora colligata	0.0652	species	4
121759	Paracoccidioides brasiliensis	0.2643	species	4
13684	Parastagonospora nodorum	0.3286	species	177
36651	Penicillium digitatum	0.0399	species	6
27334	Penicillium expansum	0.2823	species	10
5078	Penicillium griseofulvum	0.1341	species	3
69781	Penicillium oxalicum	0.1592	species	11
5082	Penicillium roqueforti	0.2453	species	38
1108849	Penicillium rubens	0.1394	species	5
60172	Penicillium solitum	0.1193	species	8
4909	Pichia kudriavzevii	0.4164	species	34
5322	Pleurotus ostreatus	0.8003	species	6
42068	Pneumocystis jirovecii	0.2297	species	3
280754	Pochonia chlamydosporia	0.5213	species	2
2587412	Podospora anserina	0.0436	species	4
104341	Postia placenta	0.5217	species	3
2754530	Protomyces lactucae-debilis	0.0147	species	2
655981	Pseudogymnoascus destructans	0.0471	species	3
5297	Puccinia graminis	0.5852	species	5
27350	Puccinia striiformis	0.3489	species	22
33203	Purpureocillium lilacinum	0.3822	species	8
45151	Pyrenophora tritici-repentis	0.4261	species	65
148305	Pyricularia grisea	0.1529	species	10
318829	Pyricularia oryzae	0.4198	species	366
1578925	Pyricularia pennisetigena	0.0602	species	2
86056	Rhinocladiella mackenziei	0.1344	species	3
588596	Rhizophagus irregularis	0.6347	species	31
58291	Rhizopus microsporus	0.7713	species	9
34475	Rhodofomes roseus	0.3385	species	2
4932	Saccharomyces cerevisiae	0.6259	species	1031
1080349	Saccharomyces eubayanus	0.1282	species	5
36035	Saccharomycodes ludwigii	0.4498	species	5
5606	Saitoella complicata	0.0038	species	2
563466	Scedosporium apiospermum	0.3365	species	2
4924	Scheffersomyces stipitis	0.1188	species	3
5334	Schizophyllum commune	0.8711	species	34
4896	Schizosaccharomyces pombe	0.175	species	20
5180	Sclerotinia sclerotiorum	0.0916	species	5
85982	Serpula lacrymans	0.7978	species	5
5147	Sordaria macrospora	0.0211	species	2
340170	Spathaspora passalidarum	0.0022	species	2
280036	Sporisorium graminicola	0.2013	species	2
29908	Sporothrix schenckii	0.5343	species	4
1196081	Talaromyces amestolkiae	0.0824	species	2
37727	Talaromyces marneffei	0.2464	species	9
2587410	Thermothielavioides terrestris	0.2436	species	2
5217	Tremella mesenterica	0.4226	species	2
101201	Trichoderma asperellum	0.6822	species	13
63577	Trichoderma atroviride	0.6442	species	7
58853	Trichoderma citrinoviride	0.2403	species	3
398673	Trichoderma gamsii	0.3163	species	2
51453	Trichoderma reesei	0.3776	species	11
29875	Trichoderma virens	0.5079	species	7
5551	Trichophyton rubrum	0.044	species	25
82508	Trichosporon asahii	0.3162	species	9
152316	Truncatella angustata	0.148	species	2
1159556	Ustilaginoidea virens	0.0828	species	5
120017	Ustilago hordei	0.2972	species	11
5270	Ustilago maydis	0.1352	species	38
1051613	Verticillium alfalfae	0.086	species	2
27337	Verticillium dahliae	0.2272	species	38
1051616	Verticillium nonalfalfae	0.061	species	8
245174	Wallemia ichthyophaga	0.159	species	22
1708541	Wallemia mellicola	0.1954	species	26
45607	Wickerhamiella sorbophila	0.0185	species	2
4927	Wickerhamomyces anomalus	0.6377	species	10
1041607	Wickerhamomyces ciferrii	0.3355	species	2
4952	Yarrowia lipolytica	0.1135	species	25
4956	Zygosaccharomyces rouxii	0.541	species	6
42260	Zygotorulaspora mrakii	0.0118	species	2
1047171	Zymoseptoria tritici	0.4585	species	28
498019	Candida auris	0.4314	species	126
5478	Candida glabrata	0.1872	species	42
45357	Candida haemuloni	0.3122	species	4
418784	Candida pseudohaemuloni	0.4419	species	2
1231522	Candida duobushaemulonis	0.0156	species	2
	Colletotrichum gloeosporioides subgroup 1	0.4176		6
	Colletotrichum gloeosporioides subgroup 2	0.2351		2
	Colletotrichum gloeosporioides subgroup 3	0.0596		2
	Colletotrichum siamense subgroup 1	0.3671		5
	Colletotrichum siamense subgroup 2	0.3344		7
	Cryptococcus neoformans subgroup 1	0.1018		3
	Cryptococcus neoformans subgroup 2	0.4573		109
	Debaryomyces hansenii subgroup 1	0.0126		2
	Debaryomyces hansenii subgroup 2	0.0223		2
	Debaryomyces hansenii subgroup 3	0.2355		3
	Rhizoctonia solani subgroup 1	0.5143		10
	Rhizoctonia solani subgroup 2	0.4493		5
	Rhizoctonia solani subgroup 3	0.4868		5
	Rhizoctonia solani subgroup 4	0.209		2
	Rhizoctonia solani subgroup 5	0.4105		2
	Rhodotorula toruloides subgroup 1	0.0344		6
	Rhodotorula toruloides subgroup 2	0.5737		9
	Saccharomyces paradoxus subgroup 1	0.0558		5
	Saccharomyces paradoxus subgroup 2	0.1018		23
	Saccharomyces paradoxus subgroup 3	0.4988		8
	Saccharomyces paradoxus subgroup 4	0.0243		6
	Torulaspora delbrueckii subgroup 1	0.1508		2
	Torulaspora delbrueckii subgroup 2	0.0881		5
	Torulaspora delbrueckii subgroup 3	0.6648		69
	Trichoderma harzianum subgroup 1	0.3234		4
	Trichoderma harzianum subgroup 2	0.1262		6
	Aspergillus flavus/Aspergillus oryzae	0.5309	species	314
	Aspergillus niger/Aspergillus welwitschiae	0.4826	species	74

## Sheet: Table S3. SRRs Fungal specimens
Supplementary Table 3. NCBI SRA accessions for whole genome sequencing data for fungal specimens from Alameda County Public Health Laboratory.
SRR Accession	NCBI Organism Name	NCBI Taxonomic ID	Alternative Name	Expected GAMBIT Assignment	Observed GAMBIT Assignment
SRR24010557	Aspergillus terreus	33178		Aspergillus terreus	Aspergillus terreus
SRR24010553	Candida albicans	5476		Candida albicans	Candida albicans
SRR24010546	Candida auris	498019		Candida auris	Candida auris
SRR24010548	Candida dubliniensis	42374		Candida dubliniensis	Candida
SRR24010543	Candida glabrata	5478		Candida glabrata	Candida glabrata
SRR24010551	Candida metapsilosis	273372		Candida	NA
SRR24010542	Candida parapsilosis	5480		Candida parapsilosis	Candida parapsilosis
SRR24010541	Candida tropicalis	5482		Candida tropicalis	Candida tropicalis
SRR24010550	Clavispora lusitaniae	36911	Candida lusitaniae	Clavispora lusitaniae	Clavispora lusitaniae
SRR24010540	Coccidioides immitis	5501		Coccidioides immitis	Coccidioides immitis
SRR24010552	Coccidioides immitis	5501		Coccidioides immitis	Coccidioides immitis
SRR24010549	Cryptococcus gattii VGI	37769		Cryptococcus gattii VGI	Cryptococcus gattii VGI
SRR24010545	Cryptococcus neoformans	5207		Cryptococcus neoformans	Cryptococcus neoformans
SRR24010556	Fusarium sp.	48490		Fusarium	Fusarium
SRR24010554	Kluyveromyces marxianus	4911	Candida kefyr	Kluyveromyces marxianus	Kluyveromyces
SRR24010555	Pichia kudriavzevii	4909	Candida krusei	Pichia kudriavzevii	Pichia kudriavzevii
SRR24010544	Trichophyton mentagrophytes	523103		NA	NA
SRR24010547	Yarrowia lipolytica	4952	Candida lipolytica	Yarrowia lipolytica	Yarrowia lipolytica

## Sheet: Table S4. SRRs Candida auris sp
Supplementary Table 4. NCBI SRA accessions for whole genome sequencing data for C. auris specimens sequenced by the Nevada State Public Health Laboratory.
SRR Accession	BioSample Accession	Anidulafungin MIC	Caspofungin MIC	Micafungin MIC	Fluconazole MIC	Isavuconazole MIC	Itraconazole MIC	Posaconazole MIC	Amphotericin_B MIC	Assembly Quality Summary	assembly_length	est_coverage_clean	busco_results	n50_value	number_contigs	gambit_predicted_taxon	clade_type	theiaeuk_snippy_variants_hits	theiaeuk_snippy_variants_query	Note
SRR23137890	SAMN32797995									FAIL: Assembly length > 14Mbp	15137890	110.78	C:98.8%[S:98.7%,D:0.1%],F:0.6%,M:0.6%,n:2137	48868	600	Candida auris	Clade1	lanosterol.14-alpha.demethylase: lanosterol 14-alpha demethylase (missense_variant c.395A>T p.Tyr132Phe; A:104 T:0)	FKS1,lanosterol.14-alpha.demethylase,uracil.phosphoribosyltransferase
SRR23248975	SAMN32934604									FAIL: Assembly length > 14Mbp	15002535	62.29	C:98.8%[S:98.7%,D:0.1%],F:0.7%,M:0.5%,n:2137	22700	1226	Candida auris	Clade1	lanosterol.14-alpha.demethylase: lanosterol 14-alpha demethylase (missense_variant c.428A>G p.Lys143Arg; C:245 T:0)	FKS1,lanosterol.14-alpha.demethylase,uracil.phosphoribosyltransferase
SRR23137740	SAMN32797847	0.5	0.12	0.12	128	0.12	0.25	0.12	0.25		12873215	183.71	C:96.4%[S:95.0%,D:1.4%],F:2.5%,M:1.1%,n:2137	21534	1455	Candida auris	Clade1	lanosterol.14-alpha.demethylase: lanosterol 14-alpha demethylase (missense_variant c.428A>G p.Lys143Arg; C:564 T:28)	FKS1,lanosterol.14-alpha.demethylase,uracil.phosphoribosyltransferase
SRR23108990	SAMN32670139									FAIL: BUSCO Completeness < 90	12616139	103.62	C:81.4%[S:79.8%,D:1.6%],F:11.3%,M:7.3%,n:2137	4990	4004	Candida auris	Clade1	lanosterol.14-alpha.demethylase: lanosterol 14-alpha demethylase (missense_variant c.428A>G p.Lys143Arg; C:317 T:32)	FKS1,lanosterol.14-alpha.demethylase,uracil.phosphoribosyltransferase
SRR20081632	SAMN29634985	0.5	0.25	0.25	256	0.25	0.5	0.25	0.25		12535233	88.88	C:93.3%[S:92.6%,D:0.7%],F:4.3%,M:2.4%,n:2137	12752	1858	Candida auris	Clade1	lanosterol.14-alpha.demethylase: lanosterol 14-alpha demethylase (missense_variant c.428A>G p.Lys143Arg; C:294 T:17)	FKS1,lanosterol.14-alpha.demethylase,uracil.phosphoribosyltransferase
SRR23109058	SAMN32797906	0.25	0.25	0.12	128	0.03	0.25	0.12	0.5		12479743	96.43	C:98.8%[S:98.7%,D:0.1%],F:0.7%,M:0.5%,n:2137	44412	567	Candida auris	Clade1	lanosterol.14-alpha.demethylase: lanosterol 14-alpha demethylase (missense_variant c.395A>T p.Tyr132Phe; A:72 T:0)	FKS1,lanosterol.14-alpha.demethylase,uracil.phosphoribosyltransferase
SRR23108768	SAMN32670015										12436509	82.63	C:96.1%[S:95.8%,D:0.3%],F:2.4%,M:1.5%,n:2137	20249	1248	Candida auris	Clade1	lanosterol.14-alpha.demethylase: lanosterol 14-alpha demethylase (missense_variant c.428A>G p.Lys143Arg; C:191 T:9)	FKS1,lanosterol.14-alpha.demethylase,uracil.phosphoribosyltransferase
SRR23109029	SAMN32670235	0.5	0.25		256	0.5	0.5	0.25	0.5		12344174	65.74	C:98.8%[S:98.7%,D:0.1%],F:0.6%,M:0.6%,n:2137	46614	480	Candida auris	Clade1	lanosterol.14-alpha.demethylase: lanosterol 14-alpha demethylase (missense_variant c.428A>G p.Lys143Arg; C:251 T:0)	FKS1,lanosterol.14-alpha.demethylase,uracil.phosphoribosyltransferase
SRR23109232	SAMN32670384										12325967	72.67	C:98.8%[S:98.7%,D:0.1%],F:0.7%,M:0.5%,n:2137	43921	523	Candida auris	Clade1	lanosterol.14-alpha.demethylase: lanosterol 14-alpha demethylase (missense_variant c.428A>G p.Lys143Arg; C:201 T:3)	FKS1,lanosterol.14-alpha.demethylase,uracil.phosphoribosyltransferase
SRR23109080	SAMN32797842										12324497	248.62	C:98.8%[S:98.7%,D:0.1%],F:0.7%,M:0.5%,n:2137	63296	369	Candida auris	Clade1	lanosterol.14-alpha.demethylase: lanosterol 14-alpha demethylase (missense_variant c.428A>G p.Lys143Arg; C:733 T:17)	FKS1,lanosterol.14-alpha.demethylase,uracil.phosphoribosyltransferase
SRR23137777	SAMN32797884										12323624	219.18	C:98.8%[S:98.7%,D:0.1%],F:0.7%,M:0.5%,n:2137	81997	310	Candida auris	Clade1	lanosterol.14-alpha.demethylase: lanosterol 14-alpha demethylase (missense_variant c.428A>G p.Lys143Arg; C:833 T:0)	FKS1,lanosterol.14-alpha.demethylase,uracil.phosphoribosyltransferase
SRR23109127	SAMN32670365										12319457	88.93	C:98.8%[S:98.7%,D:0.1%],F:0.7%,M:0.5%,n:2137	49706	419	Candida auris	Clade1	lanosterol.14-alpha.demethylase: lanosterol 14-alpha demethylase (missense_variant c.428A>G p.Lys143Arg; C:118 T:0)	FKS1,lanosterol.14-alpha.demethylase,uracil.phosphoribosyltransferase
SRR23920747	SAMN33829975										12319278	120.46	C:98.9%[S:98.8%,D:0.1%],F:0.6%,M:0.5%,n:2137	73417	306	Candida auris	Clade1	lanosterol.14-alpha.demethylase: lanosterol 14-alpha demethylase (missense_variant c.428A>G p.Lys143Arg; C:207 T:8)	FKS1,lanosterol.14-alpha.demethylase,uracil.phosphoribosyltransferase
SRR23920709	SAMN33829961										12315781	118.46	C:98.8%[S:98.7%,D:0.1%],F:0.7%,M:0.5%,n:2137	87614	244	Candida auris	Clade1	lanosterol.14-alpha.demethylase: lanosterol 14-alpha demethylase (missense_variant c.428A>G p.Lys143Arg; C:505 T:0)	FKS1,lanosterol.14-alpha.demethylase,uracil.phosphoribosyltransferase
SRR23920698	SAMN33829945										12315502	339.01	C:98.8%[S:98.7%,D:0.1%],F:0.7%,M:0.5%,n:2137	86102	262	Candida auris	Clade1	lanosterol.14-alpha.demethylase: lanosterol 14-alpha demethylase (missense_variant c.428A>G p.Lys143Arg; C:924 T:2)	FKS1,lanosterol.14-alpha.demethylase,uracil.phosphoribosyltransferase
SRR23137749	SAMN32797856										12313574	208.5	C:98.8%[S:98.7%,D:0.1%],F:0.6%,M:0.6%,n:2137	84472	265	Candida auris	Clade1	lanosterol.14-alpha.demethylase: lanosterol 14-alpha demethylase (missense_variant c.428A>G p.Lys143Arg; C:710 T:1)	FKS1,lanosterol.14-alpha.demethylase,uracil.phosphoribosyltransferase
SRR23920745	SAMN33829965										12313499	161.94	C:98.8%[S:98.7%,D:0.1%],F:0.7%,M:0.5%,n:2137	105030	213	Candida auris	Clade1	lanosterol.14-alpha.demethylase: lanosterol 14-alpha demethylase (missense_variant c.428A>G p.Lys143Arg; C:628 T:6)	FKS1,lanosterol.14-alpha.demethylase,uracil.phosphoribosyltransferase
SRR23920731	SAMN33829890										12313135	191.5	C:98.8%[S:98.7%,D:0.1%],F:0.6%,M:0.6%,n:2137	91071	258	Candida auris	Clade1	lanosterol.14-alpha.demethylase: lanosterol 14-alpha demethylase (missense_variant c.428A>G p.Lys143Arg; C:615 T:0)	FKS1,lanosterol.14-alpha.demethylase,uracil.phosphoribosyltransferase
SRR23109077	SAMN32797851	0.12	0.12	0.12	128	0.5	0.25	0.25	0.12		12312455	255.4	C:98.8%[S:98.7%,D:0.1%],F:0.6%,M:0.6%,n:2137	87765	273	Candida auris	Clade1	lanosterol.14-alpha.demethylase: lanosterol 14-alpha demethylase (missense_variant c.428A>G p.Lys143Arg; C:775 T:0)	FKS1,lanosterol.14-alpha.demethylase,uracil.phosphoribosyltransferase
SRR23249016	SAMN32934645										12312230	173.82	C:98.8%[S:98.7%,D:0.1%],F:0.6%,M:0.6%,n:2137	81333	293	Candida auris	Clade1	lanosterol.14-alpha.demethylase: lanosterol 14-alpha demethylase (missense_variant c.428A>G p.Lys143Arg; C:738 T:1)	FKS1,lanosterol.14-alpha.demethylase,uracil.phosphoribosyltransferase
SRR20081643	SAMN29634996	0.25	0.5	0.25	128	0.5	0.5	0.25	0.5		12312197	289.41	C:98.9%[S:98.8%,D:0.1%],F:0.6%,M:0.5%,n:2137	95845	237	Candida auris	Clade1	lanosterol.14-alpha.demethylase: lanosterol 14-alpha demethylase (missense_variant c.428A>G p.Lys143Arg; C:749 T:0)	FKS1,lanosterol.14-alpha.demethylase,uracil.phosphoribosyltransferase
SRR23137741	SAMN32797848	0.06	0.06	0.06	128	0.12	0.25	0.12	0.25		12312143	188.22	C:98.9%[S:98.8%,D:0.1%],F:0.6%,M:0.5%,n:2137	89413	260	Candida auris	Clade1	lanosterol.14-alpha.demethylase: lanosterol 14-alpha demethylase (missense_variant c.428A>G p.Lys143Arg; C:506 T:2)	FKS1,lanosterol.14-alpha.demethylase,uracil.phosphoribosyltransferase
SRR23109185	SAMN32670209										12311632	156.43	C:98.8%[S:98.7%,D:0.1%],F:0.6%,M:0.6%,n:2137	83244	269	Candida auris	Clade1	lanosterol.14-alpha.demethylase: lanosterol 14-alpha demethylase (missense_variant c.428A>G p.Lys143Arg; C:578 T:0)	FKS1,lanosterol.14-alpha.demethylase,uracil.phosphoribosyltransferase
SRR23109008	SAMN32670071	1	0.5	0.5	>256	1	1	0.5	0.25		12311468	152.07	C:98.8%[S:98.7%,D:0.1%],F:0.6%,M:0.6%,n:2137	90919	242	Candida auris	Clade1	lanosterol.14-alpha.demethylase: lanosterol 14-alpha demethylase (missense_variant c.428A>G p.Lys143Arg; C:440 T:1),uracil.phosphoribosyltransferase: uracil phosphoribosyltransferase (missense_variant c.317G>A p.Gly106Asp; T:138 C:0)	FKS1,lanosterol.14-alpha.demethylase,uracil.phosphoribosyltransferase
SRR23108993	SAMN32670167										12311381	149.24	C:98.8%[S:98.7%,D:0.1%],F:0.7%,M:0.5%,n:2137	84326	284	Candida auris	Clade1	lanosterol.14-alpha.demethylase: lanosterol 14-alpha demethylase (missense_variant c.428A>G p.Lys143Arg; C:428 T:0)	FKS1,lanosterol.14-alpha.demethylase,uracil.phosphoribosyltransferase
SRR23920724	SAMN33829883										12311083	183.66	C:98.8%[S:98.7%,D:0.1%],F:0.6%,M:0.6%,n:2137	90876	238	Candida auris	Clade1	lanosterol.14-alpha.demethylase: lanosterol 14-alpha demethylase (missense_variant c.428A>G p.Lys143Arg; C:566 T:0)	FKS1,lanosterol.14-alpha.demethylase,uracil.phosphoribosyltransferase
SRR23920737	SAMN33829897										12310781	162.27	C:98.8%[S:98.7%,D:0.1%],F:0.7%,M:0.5%,n:2137	91049	259	Candida auris	Clade1	lanosterol.14-alpha.demethylase: lanosterol 14-alpha demethylase (missense_variant c.428A>G p.Lys143Arg; C:657 T:0)	FKS1,lanosterol.14-alpha.demethylase,uracil.phosphoribosyltransferase
SRR23109077	SAMN32670283										12310718	166.09	C:98.8%[S:98.7%,D:0.1%],F:0.6%,M:0.6%,n:2137	85530	261	Candida auris	Clade1	lanosterol.14-alpha.demethylase: lanosterol 14-alpha demethylase (missense_variant c.428A>G p.Lys143Arg; C:617 T:0)	FKS1,lanosterol.14-alpha.demethylase,uracil.phosphoribosyltransferase
SRR23920664	SAMN33829935										12310625	128.29	C:98.8%[S:98.7%,D:0.1%],F:0.7%,M:0.5%,n:2137	79803	289	Candida auris	Clade1	lanosterol.14-alpha.demethylase: lanosterol 14-alpha demethylase (missense_variant c.428A>G p.Lys143Arg; C:448 T:0),uracil.phosphoribosyltransferase: uracil phosphoribosyltransferase (stop_gained c.190G>T p.Glu64*; A:123 C:1)	FKS1,lanosterol.14-alpha.demethylase,uracil.phosphoribosyltransferase
SRR23920642	SAMN33829863										12310613	134.44	C:98.9%[S:98.8%,D:0.1%],F:0.6%,M:0.5%,n:2137	86712	256	Candida auris	Clade1	lanosterol.14-alpha.demethylase: lanosterol 14-alpha demethylase (missense_variant c.428A>G p.Lys143Arg; C:469 T:0)	FKS1,lanosterol.14-alpha.demethylase,uracil.phosphoribosyltransferase
SRR23248976	SAMN32934605										12310400	212.2	C:98.8%[S:98.7%,D:0.1%],F:0.6%,M:0.6%,n:2137	81895	300	Candida auris	Clade1	FKS1: "1 (missense_variant c.1918T>G p.Leu640Val; C:142 A:2),lanosterol.14-alpha.demethylase: lanosterol 14-alpha demethylase (missense_variant c.428A>G p.Lys143Arg; C:842 T:2)	FKS1,lanosterol.14-alpha.demethylase,uracil.phosphoribosyltransferase
SRR23109115	SAMN32670353	0.5	0.25	0.25	256	0.25	0.12	0.12	0.25		12310338	161.84	C:98.8%[S:98.7%,D:0.1%],F:0.7%,M:0.5%,n:2137	62129	355	Candida auris	Clade1	lanosterol.14-alpha.demethylase: lanosterol 14-alpha demethylase (missense_variant c.428A>G p.Lys143Arg; C:527 T:0)	FKS1,lanosterol.14-alpha.demethylase,uracil.phosphoribosyltransferase
SRR23249004	SAMN32797832										12310297	172	C:98.8%[S:98.7%,D:0.1%],F:0.7%,M:0.5%,n:2137	73650	306	Candida auris	Clade1	FKS1: "1 (missense_variant c.1916C>T p.Ser639Phe; A:126 G:1),lanosterol.14-alpha.demethylase: lanosterol 14-alpha demethylase (missense_variant c.428A>G p.Lys143Arg; C:564 T:2)	FKS1,lanosterol.14-alpha.demethylase,uracil.phosphoribosyltransferase
SRR23920650	SAMN33829905										12310229	236.43	C:98.8%[S:98.7%,D:0.1%],F:0.6%,M:0.6%,n:2137	73942	273	Candida auris	Clade1	lanosterol.14-alpha.demethylase: lanosterol 14-alpha demethylase (missense_variant c.428A>G p.Lys143Arg; C:610 T:0)	FKS1,lanosterol.14-alpha.demethylase,uracil.phosphoribosyltransferase
SRR23137787	SAMN32797894										12310031	165.26	C:98.8%[S:98.7%,D:0.1%],F:0.6%,M:0.6%,n:2137	75801	286	Candida auris	Clade1	lanosterol.14-alpha.demethylase: lanosterol 14-alpha demethylase (missense_variant c.428A>G p.Lys143Arg; C:669 T:0)	FKS1,lanosterol.14-alpha.demethylase,uracil.phosphoribosyltransferase
SRR23109188	SAMN32670212										12309990	130.74	C:98.8%[S:98.7%,D:0.1%],F:0.6%,M:0.6%,n:2137	68570	300	Candida auris	Clade1	lanosterol.14-alpha.demethylase: lanosterol 14-alpha demethylase (missense_variant c.428A>G p.Lys143Arg; C:244 T:2)	FKS1,lanosterol.14-alpha.demethylase,uracil.phosphoribosyltransferase
SRR23109154	SAMN32670146	0.5	0.25	0.5	>256	0.25	0.25	0.25	0.5		12309860	157.07	C:98.8%[S:98.7%,D:0.1%],F:0.7%,M:0.5%,n:2137	87038	282	Candida auris	Clade1	lanosterol.14-alpha.demethylase: lanosterol 14-alpha demethylase (missense_variant c.428A>G p.Lys143Arg; C:609 T:0)	FKS1,lanosterol.14-alpha.demethylase,uracil.phosphoribosyltransferase
SRR23108989	SAMN32670143	1	0.25	0.5	>256	0.25	0.5	0.25	0.5		12309801	134.72	C:98.8%[S:98.7%,D:0.1%],F:0.7%,M:0.5%,n:2137	85529	268	Candida auris	Clade1	lanosterol.14-alpha.demethylase: lanosterol 14-alpha demethylase (missense_variant c.428A>G p.Lys143Arg; C:410 T:0)	FKS1,lanosterol.14-alpha.demethylase,uracil.phosphoribosyltransferase
SRR23109186	SAMN32670210										12309660	143.75	C:98.8%[S:98.7%,D:0.1%],F:0.7%,M:0.5%,n:2137	71834	305	Candida auris	Clade1	lanosterol.14-alpha.demethylase: lanosterol 14-alpha demethylase (missense_variant c.428A>G p.Lys143Arg; C:579 T:0)	FKS1,lanosterol.14-alpha.demethylase,uracil.phosphoribosyltransferase
SRR23920677	SAMN33829940										12309583	175.47	C:98.8%[S:98.7%,D:0.1%],F:0.7%,M:0.5%,n:2137	94953	254	Candida auris	Clade1	lanosterol.14-alpha.demethylase: lanosterol 14-alpha demethylase (missense_variant c.428A>G p.Lys143Arg; C:676 T:0)	FKS1,lanosterol.14-alpha.demethylase,uracil.phosphoribosyltransferase
SRR23108987	SAMN32670151										12309543	132.17	C:98.8%[S:98.7%,D:0.1%],F:0.7%,M:0.5%,n:2137	92399	254	Candida auris	Clade1	lanosterol.14-alpha.demethylase: lanosterol 14-alpha demethylase (missense_variant c.428A>G p.Lys143Arg; C:527 T:0)	FKS1,lanosterol.14-alpha.demethylase,uracil.phosphoribosyltransferase
SRR23920722	SAMN33829881										12309366	197.58	C:98.8%[S:98.7%,D:0.1%],F:0.7%,M:0.5%,n:2137	67868	325	Candida auris	Clade1	FKS1: "1 (missense_variant c.1918T>G p.Leu640Val; C:166 A:0),lanosterol.14-alpha.demethylase: lanosterol 14-alpha demethylase (missense_variant c.428A>G p.Lys143Arg; C:752 T:0)	FKS1,lanosterol.14-alpha.demethylase,uracil.phosphoribosyltransferase
SRR23109086	SAMN32934606										12309205	225.24	C:98.8%[S:98.7%,D:0.1%],F:0.6%,M:0.6%,n:2137	85529	279	Candida auris	Clade1	lanosterol.14-alpha.demethylase: lanosterol 14-alpha demethylase (missense_variant c.428A>G p.Lys143Arg; C:613 T:1),uracil.phosphoribosyltransferase: uracil phosphoribosyltransferase (missense_variant c.317G>A p.Gly106Asp; T:193 C:0)	FKS1,lanosterol.14-alpha.demethylase,uracil.phosphoribosyltransferase
SRR23109062	SAMN32797891										12309194	296.17	C:98.9%[S:98.8%,D:0.1%],F:0.6%,M:0.5%,n:2137	75581	310	Candida auris	Clade1	lanosterol.14-alpha.demethylase: lanosterol 14-alpha demethylase (missense_variant c.428A>G p.Lys143Arg; C:523 T:0)	FKS1,lanosterol.14-alpha.demethylase,uracil.phosphoribosyltransferase
SRR23137772	SAMN32797879	0.5	0.5	0.25	>256	1	0.5	0.25	0.25		12309009	253.21	C:98.9%[S:98.8%,D:0.1%],F:0.6%,M:0.5%,n:2137	70012	325	Candida auris	Clade1	lanosterol.14-alpha.demethylase: lanosterol 14-alpha demethylase (missense_variant c.428A>G p.Lys143Arg; C:953 T:0)	FKS1,lanosterol.14-alpha.demethylase,uracil.phosphoribosyltransferase
SRR23109074	SAMN32670280	1	0.25	0.25	>256	0.5	0.5	0.25	0.5		12308998	234.43	C:98.8%[S:98.7%,D:0.1%],F:0.6%,M:0.6%,n:2137	80111	275	Candida auris	Clade1	lanosterol.14-alpha.demethylase: lanosterol 14-alpha demethylase (missense_variant c.428A>G p.Lys143Arg; C:818 T:0)	FKS1,lanosterol.14-alpha.demethylase,uracil.phosphoribosyltransferase
SRR23109156	SAMN32670148										12308994	150.29	C:98.8%[S:98.7%,D:0.1%],F:0.7%,M:0.5%,n:2137	81850	306	Candida auris	Clade1	lanosterol.14-alpha.demethylase: lanosterol 14-alpha demethylase (missense_variant c.428A>G p.Lys143Arg; C:586 T:0)	FKS1,lanosterol.14-alpha.demethylase,uracil.phosphoribosyltransferase
SRR20081619	SAMN29634972	1	0.25	0.25	>256	0.5	0.5	0.25	0.25		12308697	332.51	C:98.8%[S:98.7%,D:0.1%],F:0.6%,M:0.6%,n:2137	77266	282	Candida auris	Clade1	lanosterol.14-alpha.demethylase: lanosterol 14-alpha demethylase (missense_variant c.428A>G p.Lys143Arg; C:986 T:1)	FKS1,lanosterol.14-alpha.demethylase,uracil.phosphoribosyltransferase
SRR23920648	SAMN33829903										12308653	246.5	C:98.8%[S:98.7%,D:0.1%],F:0.7%,M:0.5%,n:2137	84511	274	Candida auris	Clade1	lanosterol.14-alpha.demethylase: lanosterol 14-alpha demethylase (missense_variant c.428A>G p.Lys143Arg; C:788 T:0)	FKS1,lanosterol.14-alpha.demethylase,uracil.phosphoribosyltransferase
SRR23920667	SAMN33829938										12308457	356.21	C:98.8%[S:98.7%,D:0.1%],F:0.7%,M:0.5%,n:2137	66118	355	Candida auris	Clade1	lanosterol.14-alpha.demethylase: lanosterol 14-alpha demethylase (missense_variant c.428A>G p.Lys143Arg; C:971 T:1)	FKS1,lanosterol.14-alpha.demethylase,uracil.phosphoribosyltransferase
SRR23109078	SAMN32797849	0.12	0.06	0.06	128	0.5	0.5	0.25	0.25		12308245	180.55	C:98.9%[S:98.8%,D:0.1%],F:0.6%,M:0.5%,n:2137	77744	297	Candida auris	Clade1	lanosterol.14-alpha.demethylase: lanosterol 14-alpha demethylase (missense_variant c.428A>G p.Lys143Arg; C:597 T:0)	FKS1,lanosterol.14-alpha.demethylase,uracil.phosphoribosyltransferase
SRR23137726	SAMN32797833										12308062	164.07	C:98.8%[S:98.7%,D:0.1%],F:0.7%,M:0.5%,n:2137	75857	302	Candida auris	Clade1	lanosterol.14-alpha.demethylase: lanosterol 14-alpha demethylase (missense_variant c.428A>G p.Lys143Arg; C:513 T:0)	FKS1,lanosterol.14-alpha.demethylase,uracil.phosphoribosyltransferase
SRR23109217	SAMN32670337										12307902	173.16	C:98.8%[S:98.7%,D:0.1%],F:0.6%,M:0.6%,n:2137	75799	294	Candida auris	Clade1	lanosterol.14-alpha.demethylase: lanosterol 14-alpha demethylase (missense_variant c.428A>G p.Lys143Arg; C:590 T:0)	FKS1,lanosterol.14-alpha.demethylase,uracil.phosphoribosyltransferase
SRR23108894	SAMN32670128										12307887	127.22	C:98.8%[S:98.7%,D:0.1%],F:0.6%,M:0.6%,n:2137	87615	297	Candida auris	Clade1	lanosterol.14-alpha.demethylase: lanosterol 14-alpha demethylase (missense_variant c.428A>G p.Lys143Arg; C:462 T:0)	FKS1,lanosterol.14-alpha.demethylase,uracil.phosphoribosyltransferase
SRR23137785	SAMN32797892										12307856	173.93	C:98.8%[S:98.7%,D:0.1%],F:0.7%,M:0.5%,n:2137	69092	322	Candida auris	Clade1	lanosterol.14-alpha.demethylase: lanosterol 14-alpha demethylase (missense_variant c.428A>G p.Lys143Arg; C:750 T:2)	FKS1,lanosterol.14-alpha.demethylase,uracil.phosphoribosyltransferase
SRR23920755	SAMN33829988										12307833	198.29	C:98.8%[S:98.7%,D:0.1%],F:0.7%,M:0.5%,n:2137	78577	299	Candida auris	Clade1	lanosterol.14-alpha.demethylase: lanosterol 14-alpha demethylase (missense_variant c.428A>G p.Lys143Arg; C:788 T:1)	FKS1,lanosterol.14-alpha.demethylase,uracil.phosphoribosyltransferase
SRR23109030	SAMN32670000	0.5	1		>256	0.5	1	0.5	0.25		12307775	60.97	C:98.8%[S:98.7%,D:0.1%],F:0.7%,M:0.5%,n:2137	48129	471	Candida auris	Clade1	lanosterol.14-alpha.demethylase: lanosterol 14-alpha demethylase (missense_variant c.428A>G p.Lys143Arg; C:223 T:2),uracil.phosphoribosyltransferase: uracil phosphoribosyltransferase (missense_variant c.317G>A p.Gly106Asp; T:49 C:1)	FKS1,lanosterol.14-alpha.demethylase,uracil.phosphoribosyltransferase
SRR23109087	SAMN32670293	1	0.5	0.5	>256	1	1	0.25	0.25		12307601	123.83	C:98.8%[S:98.7%,D:0.1%],F:0.7%,M:0.5%,n:2137	70047	341	Candida auris	Clade1	lanosterol.14-alpha.demethylase: lanosterol 14-alpha demethylase (missense_variant c.428A>G p.Lys143Arg; C:348 T:0)	FKS1,lanosterol.14-alpha.demethylase,uracil.phosphoribosyltransferase
SRR23137803	SAMN32797908	2	0.5	0.5	>256	2	1	0.5	0.25		12307581	53.51	C:98.9%[S:98.8%,D:0.1%],F:0.6%,M:0.5%,n:2137	37659	570	Candida auris	Clade1	lanosterol.14-alpha.demethylase: lanosterol 14-alpha demethylase (missense_variant c.428A>G p.Lys143Arg; C:167 T:0)	FKS1,lanosterol.14-alpha.demethylase,uracil.phosphoribosyltransferase
SRR23109066	SAMN32797881	0.5	0.5	0.12	256	2	1	0.5	0.25		12307528	223.7	C:98.8%[S:98.7%,D:0.1%],F:0.7%,M:0.5%,n:2137	73527	306	Candida auris	Clade1	lanosterol.14-alpha.demethylase: lanosterol 14-alpha demethylase (missense_variant c.428A>G p.Lys143Arg; C:911 T:0)	FKS1,lanosterol.14-alpha.demethylase,uracil.phosphoribosyltransferase
SRR23137729	SAMN32797836										12307526	168.67	C:98.8%[S:98.7%,D:0.1%],F:0.7%,M:0.5%,n:2137	70573	339	Candida auris	Clade1	lanosterol.14-alpha.demethylase: lanosterol 14-alpha demethylase (missense_variant c.428A>G p.Lys143Arg; C:738 T:0)	FKS1,lanosterol.14-alpha.demethylase,uracil.phosphoribosyltransferase
SRR23137768	SAMN32797875										12307313	161.4	C:98.8%[S:98.7%,D:0.1%],F:0.7%,M:0.5%,n:2137	72690	287	Candida auris	Clade1	lanosterol.14-alpha.demethylase: lanosterol 14-alpha demethylase (missense_variant c.428A>G p.Lys143Arg; C:598 T:0)	FKS1,lanosterol.14-alpha.demethylase,uracil.phosphoribosyltransferase
SRR23108792	SAMN32669962	1	0.5	0.5	>256	1	1	0.25	0.25		12307243	60.9	C:98.9%[S:98.8%,D:0.1%],F:0.6%,M:0.5%,n:2137	40810	515	Candida auris	Clade1	lanosterol.14-alpha.demethylase: lanosterol 14-alpha demethylase (missense_variant c.428A>G p.Lys143Arg; C:191 T:1)	FKS1,lanosterol.14-alpha.demethylase,uracil.phosphoribosyltransferase
SRR23109177	SAMN32670201	0.12	0.03		>256	0.5	0.5	0.12	0.12		12307117	124.5	C:98.8%[S:98.7%,D:0.1%],F:0.6%,M:0.6%,n:2137	68722	327	Candida auris	Clade1	lanosterol.14-alpha.demethylase: lanosterol 14-alpha demethylase (missense_variant c.428A>G p.Lys143Arg; C:352 T:0)	FKS1,lanosterol.14-alpha.demethylase,uracil.phosphoribosyltransferase
SRR23109152	SAMN32670144	1	1	0.25	256	1	1	0.5	0.5		12307115	117.09	C:98.9%[S:98.8%,D:0.1%],F:0.6%,M:0.5%,n:2137	74848	311	Candida auris	Clade1	FKS1: "1 (missense_variant c.2058G>C p.Leu686Phe; G:77 C:0),lanosterol.14-alpha.demethylase: lanosterol 14-alpha demethylase (missense_variant c.428A>G p.Lys143Arg; C:490 T:0)	FKS1,lanosterol.14-alpha.demethylase,uracil.phosphoribosyltransferase
SRR23137753	SAMN32797860	2	0.5	0.5	>256	1	1	0.25	0.25		12307033	190.88	C:98.9%[S:98.8%,D:0.1%],F:0.6%,M:0.5%,n:2137	78864	291	Candida auris	Clade1	lanosterol.14-alpha.demethylase: lanosterol 14-alpha demethylase (missense_variant c.428A>G p.Lys143Arg; C:768 T:0)	FKS1,lanosterol.14-alpha.demethylase,uracil.phosphoribosyltransferase
SRR23109000	SAMN32670174										12307029	136.64	C:98.8%[S:98.7%,D:0.1%],F:0.6%,M:0.6%,n:2137	77880	280	Candida auris	Clade1	lanosterol.14-alpha.demethylase: lanosterol 14-alpha demethylase (missense_variant c.428A>G p.Lys143Arg; C:405 T:0),uracil.phosphoribosyltransferase: uracil phosphoribosyltransferase (frameshift_variant c.11_68delCCCAGAACGTCAGCAAAAACGTGATCCTTTTGCCCCAAACCAACCAGTTAAGAGGGTT p.Pro4fs; C:14 CAACCCTCTTAACTGGTTGGTTTGGGGCAAAAGGATCACGTTTTTGCTGACGTTCTGGG:0)	FKS1,lanosterol.14-alpha.demethylase,uracil.phosphoribosyltransferase
SRR23109041	SAMN32670247										12306718	124.17	C:98.8%[S:98.7%,D:0.1%],F:0.7%,M:0.5%,n:2137	68186	302	Candida auris	Clade1	lanosterol.14-alpha.demethylase: lanosterol 14-alpha demethylase (missense_variant c.428A>G p.Lys143Arg; C:384 T:0)	FKS1,lanosterol.14-alpha.demethylase,uracil.phosphoribosyltransferase
SRR23108928	SAMN32670066										12306570	104.52	C:98.8%[S:98.7%,D:0.1%],F:0.7%,M:0.5%,n:2137	54240	413	Candida auris	Clade1	lanosterol.14-alpha.demethylase: lanosterol 14-alpha demethylase (missense_variant c.428A>G p.Lys143Arg; C:308 T:9)	FKS1,lanosterol.14-alpha.demethylase,uracil.phosphoribosyltransferase
SRR23137761	SAMN32797868										12306202	151.73	C:98.9%[S:98.8%,D:0.1%],F:0.6%,M:0.5%,n:2137	72660	297	Candida auris	Clade1	lanosterol.14-alpha.demethylase: lanosterol 14-alpha demethylase (missense_variant c.428A>G p.Lys143Arg; C:565 T:0)	FKS1,lanosterol.14-alpha.demethylase,uracil.phosphoribosyltransferase
SRR23248996	SAMN32934625										12305609	152.55	C:98.9%[S:98.8%,D:0.1%],F:0.6%,M:0.5%,n:2137	73532	287	Candida auris	Clade1	lanosterol.14-alpha.demethylase: lanosterol 14-alpha demethylase (missense_variant c.428A>G p.Lys143Arg; C:525 T:0)	FKS1,lanosterol.14-alpha.demethylase,uracil.phosphoribosyltransferase
SRR23920738	SAMN33829898										12304770	187.74	C:98.9%[S:98.8%,D:0.1%],F:0.6%,M:0.5%,n:2137	79191	270	Candida auris	Clade1	lanosterol.14-alpha.demethylase: lanosterol 14-alpha demethylase (missense_variant c.428A>G p.Lys143Arg; C:593 T:0)	FKS1,lanosterol.14-alpha.demethylase,uracil.phosphoribosyltransferase
SRR23137786	SAMN32797893	1	0.5	0.5	256	0.5	0.5	0.25	0.25		12304207	159.4	C:98.8%[S:98.7%,D:0.1%],F:0.6%,M:0.6%,n:2137	58716	356	Candida auris	Clade1	lanosterol.14-alpha.demethylase: lanosterol 14-alpha demethylase (missense_variant c.428A>G p.Lys143Arg; C:392 T:0)	FKS1,lanosterol.14-alpha.demethylase,uracil.phosphoribosyltransferase
SRR23109111	SAMN32670317	0.5	0.25		>256	0.5	0.25	0.12	0.5		12304189	105.31	C:98.8%[S:98.7%,D:0.1%],F:0.6%,M:0.6%,n:2137	49552	415	Candida auris	Clade1	lanosterol.14-alpha.demethylase: lanosterol 14-alpha demethylase (missense_variant c.428A>G p.Lys143Arg; C:432 T:0)	FKS1,lanosterol.14-alpha.demethylase,uracil.phosphoribosyltransferase
SRR23108868	SAMN32670102	1	0.25	0.25	256	0.25	0.25	0.12	0.5		12303893	85.22	C:98.8%[S:98.7%,D:0.1%],F:0.6%,M:0.6%,n:2137	57054	402	Candida auris	Clade1	lanosterol.14-alpha.demethylase: lanosterol 14-alpha demethylase (missense_variant c.428A>G p.Lys143Arg; C:263 T:0)	FKS1,lanosterol.14-alpha.demethylase,uracil.phosphoribosyltransferase
SRR23109108	SAMN32670314	0.25	0.12		256	0.25	0.25	0.12	0.5		12303884	81.58	C:98.8%[S:98.7%,D:0.1%],F:0.6%,M:0.6%,n:2137	48247	431	Candida auris	Clade1	lanosterol.14-alpha.demethylase: lanosterol 14-alpha demethylase (missense_variant c.428A>G p.Lys143Arg; C:199 T:0)	FKS1,lanosterol.14-alpha.demethylase,uracil.phosphoribosyltransferase
SRR23108772	SAMN32670019	0.5	0.12	0.25	>256	0.5	0.5	0.25	0.25		12302582	103.19	C:98.8%[S:98.7%,D:0.1%],F:0.6%,M:0.6%,n:2137	49138	428	Candida auris	Clade1	lanosterol.14-alpha.demethylase: lanosterol 14-alpha demethylase (missense_variant c.428A>G p.Lys143Arg; C:336 T:0),uracil.phosphoribosyltransferase: uracil phosphoribosyltransferase (missense_variant c.317G>A p.Gly106Asp; T:72 C:1)	FKS1,lanosterol.14-alpha.demethylase,uracil.phosphoribosyltransferase
SRR23109219	SAMN32670339										12302511	87.93	C:98.8%[S:98.7%,D:0.1%],F:0.7%,M:0.5%,n:2137	47734	456	Candida auris	Clade1	lanosterol.14-alpha.demethylase: lanosterol 14-alpha demethylase (missense_variant c.428A>G p.Lys143Arg; C:243 T:0),uracil.phosphoribosyltransferase: uracil phosphoribosyltransferase (missense_variant c.317G>A p.Gly106Asp; T:70 C:0)	FKS1,lanosterol.14-alpha.demethylase,uracil.phosphoribosyltransferase
SRR23109142	SAMN32670380	1	0.5	0.5	256	0.5	0.5	0.25	0.5		12302015	278.72	C:98.9%[S:98.8%,D:0.1%],F:0.6%,M:0.5%,n:2137	58493	365	Candida auris	Clade1	lanosterol.14-alpha.demethylase: lanosterol 14-alpha demethylase (missense_variant c.428A>G p.Lys143Arg; C:1021 T:0)	FKS1,lanosterol.14-alpha.demethylase,uracil.phosphoribosyltransferase
SRR23109182	SAMN32670206	0.5	0.5		256	0.5	0.5	0.25	0.25		12301720	114.19	C:98.8%[S:98.7%,D:0.1%],F:0.7%,M:0.5%,n:2137	57017	414	Candida auris	Clade1	lanosterol.14-alpha.demethylase: lanosterol 14-alpha demethylase (missense_variant c.428A>G p.Lys143Arg; C:414 T:1)	FKS1,lanosterol.14-alpha.demethylase,uracil.phosphoribosyltransferase
SRR23109043	SAMN32670249										12301428	164.63	C:98.8%[S:98.7%,D:0.1%],F:0.7%,M:0.5%,n:2137	71026	336	Candida auris	Clade1	lanosterol.14-alpha.demethylase: lanosterol 14-alpha demethylase (missense_variant c.395A>T p.Tyr132Phe; A:134 T:1)	FKS1,lanosterol.14-alpha.demethylase,uracil.phosphoribosyltransferase
SRR23109005	SAMN32670083										12301172	108.35	C:98.8%[S:98.7%,D:0.1%],F:0.7%,M:0.5%,n:2137	53434	408	Candida auris	Clade1	lanosterol.14-alpha.demethylase: lanosterol 14-alpha demethylase (missense_variant c.428A>G p.Lys143Arg; C:365 T:2)	FKS1,lanosterol.14-alpha.demethylase,uracil.phosphoribosyltransferase
SRR23137783	SAMN32797890										12301068	178.52	C:98.8%[S:98.7%,D:0.1%],F:0.7%,M:0.5%,n:2137	61439	352	Candida auris	Clade1	lanosterol.14-alpha.demethylase: lanosterol 14-alpha demethylase (missense_variant c.428A>G p.Lys143Arg; C:577 T:1),uracil.phosphoribosyltransferase: uracil phosphoribosyltransferase (missense_variant c.317G>A p.Gly106Asp; T:139 C:0)	FKS1,lanosterol.14-alpha.demethylase,uracil.phosphoribosyltransferase
SRR23109076	SAMN32670282										12300996	110.78	C:98.8%[S:98.7%,D:0.1%],F:0.6%,M:0.6%,n:2137	50162	404	Candida auris	Clade1	lanosterol.14-alpha.demethylase: lanosterol 14-alpha demethylase (missense_variant c.428A>G p.Lys143Arg; C:351 T:0)	FKS1,lanosterol.14-alpha.demethylase,uracil.phosphoribosyltransferase
SRR23920730	SAMN33829889										12300848	95.75	C:98.8%[S:98.7%,D:0.1%],F:0.7%,M:0.5%,n:2137	47107	446	Candida auris	Clade1	lanosterol.14-alpha.demethylase: lanosterol 14-alpha demethylase (missense_variant c.428A>G p.Lys143Arg; C:391 T:3)	FKS1,lanosterol.14-alpha.demethylase,uracil.phosphoribosyltransferase
SRR23109029	SAMN32670004	1	0.5		256	0.5	0.5	0.5	0.25		12300576	62.58	C:98.8%[S:98.7%,D:0.1%],F:0.7%,M:0.5%,n:2137	46298	486	Candida auris	Clade1	lanosterol.14-alpha.demethylase: lanosterol 14-alpha demethylase (missense_variant c.428A>G p.Lys143Arg; C:274 T:0)	FKS1,lanosterol.14-alpha.demethylase,uracil.phosphoribosyltransferase
SRR23108764	SAMN32670011	1	0.25	0.25	256	0.5	0.5	0.25	0.25		12300002	81.71	C:98.8%[S:98.7%,D:0.1%],F:0.6%,M:0.6%,n:2137	53431	436	Candida auris	Clade1	lanosterol.14-alpha.demethylase: lanosterol 14-alpha demethylase (missense_variant c.428A>G p.Lys143Arg; C:337 T:0)	FKS1,lanosterol.14-alpha.demethylase,uracil.phosphoribosyltransferase
SRR23108807	SAMN32670073										12299905	75.6	C:98.8%[S:98.7%,D:0.1%],F:0.6%,M:0.6%,n:2137	48529	439	Candida auris	Clade1	lanosterol.14-alpha.demethylase: lanosterol 14-alpha demethylase (missense_variant c.428A>G p.Lys143Arg; C:320 T:0)	FKS1,lanosterol.14-alpha.demethylase,uracil.phosphoribosyltransferase
SRR23108815	SAMN32670081										12299775	86.37	C:98.8%[S:98.7%,D:0.1%],F:0.7%,M:0.5%,n:2137	49127	452	Candida auris	Clade1	lanosterol.14-alpha.demethylase: lanosterol 14-alpha demethylase (missense_variant c.428A>G p.Lys143Arg; C:218 T:0)	FKS1,lanosterol.14-alpha.demethylase,uracil.phosphoribosyltransferase
SRR23109195	SAMN32670219										12299728	101.97	C:98.9%[S:98.8%,D:0.1%],F:0.6%,M:0.5%,n:2137	51871	398	Candida auris	Clade1	lanosterol.14-alpha.demethylase: lanosterol 14-alpha demethylase (missense_variant c.428A>G p.Lys143Arg; C:403 T:0)	FKS1,lanosterol.14-alpha.demethylase,uracil.phosphoribosyltransferase
SRR23109216	SAMN32670336										12299684	99.82	C:98.8%[S:98.7%,D:0.1%],F:0.7%,M:0.5%,n:2137	47964	444	Candida auris	Clade1	lanosterol.14-alpha.demethylase: lanosterol 14-alpha demethylase (missense_variant c.428A>G p.Lys143Arg; C:142 T:0)	FKS1,lanosterol.14-alpha.demethylase,uracil.phosphoribosyltransferase
SRR23109003	SAMN32670177										12299608	66.41	C:98.8%[S:98.7%,D:0.1%],F:0.6%,M:0.6%,n:2137	46621	453	Candida auris	Clade1	lanosterol.14-alpha.demethylase: lanosterol 14-alpha demethylase (missense_variant c.428A>G p.Lys143Arg; C:286 T:0),uracil.phosphoribosyltransferase: uracil phosphoribosyltransferase (missense_variant c.302G>T p.Arg101Leu; A:58 C:0)	FKS1,lanosterol.14-alpha.demethylase,uracil.phosphoribosyltransferase
SRR23109139	SAMN32670377	1	0.5	0.25	>256	1	0.5	0.5	0.25		12299371	93.05	C:98.8%[S:98.7%,D:0.1%],F:0.7%,M:0.5%,n:2137	45340	476	Candida auris	Clade1	lanosterol.14-alpha.demethylase: lanosterol 14-alpha demethylase (missense_variant c.428A>G p.Lys143Arg; C:412 T:0)	FKS1,lanosterol.14-alpha.demethylase,uracil.phosphoribosyltransferase
SRR23109005	SAMN32670179										12299040	59.17	C:98.9%[S:98.8%,D:0.1%],F:0.6%,M:0.5%,n:2137	47640	475	Candida auris	Clade1	lanosterol.14-alpha.demethylase: lanosterol 14-alpha demethylase (missense_variant c.428A>G p.Lys143Arg; C:247 T:0)	FKS1,lanosterol.14-alpha.demethylase,uracil.phosphoribosyltransferase
SRR23109172	SAMN32670196										12298821	80.85	C:98.8%[S:98.7%,D:0.1%],F:0.7%,M:0.5%,n:2137	47481	419	Candida auris	Clade1	lanosterol.14-alpha.demethylase: lanosterol 14-alpha demethylase (missense_variant c.428A>G p.Lys143Arg; C:282 T:0)	FKS1,lanosterol.14-alpha.demethylase,uracil.phosphoribosyltransferase
SRR23109098	SAMN32670304										12298022	90.6	C:98.8%[S:98.7%,D:0.1%],F:0.7%,M:0.5%,n:2137	47855	455	Candida auris	Clade1	lanosterol.14-alpha.demethylase: lanosterol 14-alpha demethylase (missense_variant c.428A>G p.Lys143Arg; C:314 T:0)	FKS1,lanosterol.14-alpha.demethylase,uracil.phosphoribosyltransferase
SRR23108796	SAMN32669966	1	0.5	0.25	>256	1	1	0.5	0.25		12297887	75.07	C:98.8%[S:98.7%,D:0.1%],F:0.6%,M:0.6%,n:2137	47157	447	Candida auris	Clade1	lanosterol.14-alpha.demethylase: lanosterol 14-alpha demethylase (missense_variant c.428A>G p.Lys143Arg; C:317 T:0)	FKS1,lanosterol.14-alpha.demethylase,uracil.phosphoribosyltransferase
SRR23108791	SAMN32669961	0.5	0.25	0.25	>256	2	1	0.5	0.5		12297871	71.8	C:98.8%[S:98.7%,D:0.1%],F:0.6%,M:0.6%,n:2137	47589	441	Candida auris	Clade1	lanosterol.14-alpha.demethylase: lanosterol 14-alpha demethylase (missense_variant c.428A>G p.Lys143Arg; C:168 T:0)	FKS1,lanosterol.14-alpha.demethylase,uracil.phosphoribosyltransferase
SRR23109167	SAMN32670191										12297628	68.99	C:98.8%[S:98.7%,D:0.1%],F:0.7%,M:0.5%,n:2137	44607	463	Candida auris	Clade1	lanosterol.14-alpha.demethylase: lanosterol 14-alpha demethylase (missense_variant c.428A>G p.Lys143Arg; C:238 T:0)	FKS1,lanosterol.14-alpha.demethylase,uracil.phosphoribosyltransferase
SRR23109228	SAMN32670348	0.25	0.25	0.25	>256	0.25	0.5	0.25	0.5		12297468	97.34	C:98.8%[S:98.7%,D:0.1%],F:0.7%,M:0.5%,n:2137	40183	527	Candida auris	Clade1	lanosterol.14-alpha.demethylase: lanosterol 14-alpha demethylase (missense_variant c.428A>G p.Lys143Arg; C:307 T:0)	FKS1,lanosterol.14-alpha.demethylase,uracil.phosphoribosyltransferase
SRR23109047	SAMN32670253										12297055	60.89	C:98.8%[S:98.7%,D:0.1%],F:0.7%,M:0.5%,n:2137	45702	475	Candida auris	Clade1	lanosterol.14-alpha.demethylase: lanosterol 14-alpha demethylase (missense_variant c.428A>G p.Lys143Arg; C:282 T:0),uracil.phosphoribosyltransferase: uracil phosphoribosyltransferase (missense_variant c.302G>T p.Arg101Leu; A:44 C:0)	FKS1,lanosterol.14-alpha.demethylase,uracil.phosphoribosyltransferase
SRR23108786	SAMN32670033	0.5	0.25	0.25	256	0.5	0.5	0.25	0.13		12296493	77.77	C:98.8%[S:98.7%,D:0.1%],F:0.7%,M:0.5%,n:2137	49502	453	Candida auris	Clade1	lanosterol.14-alpha.demethylase: lanosterol 14-alpha demethylase (missense_variant c.428A>G p.Lys143Arg; C:236 T:0)	FKS1,lanosterol.14-alpha.demethylase,uracil.phosphoribosyltransferase
SRR23109223	SAMN32670343	0.5	0.25	0.25	128	0.12	0.12	0.06	0.25		12296486	93.28	C:98.8%[S:98.7%,D:0.1%],F:0.7%,M:0.5%,n:2137	47841	465	Candida auris	Clade1	lanosterol.14-alpha.demethylase: lanosterol 14-alpha demethylase (missense_variant c.428A>G p.Lys143Arg; C:314 T:1)	FKS1,lanosterol.14-alpha.demethylase,uracil.phosphoribosyltransferase
SRR23920643	SAMN33829864										12296349	97.85	C:98.8%[S:98.7%,D:0.1%],F:0.7%,M:0.5%,n:2137	61110	358	Candida auris	Clade1	lanosterol.14-alpha.demethylase: lanosterol 14-alpha demethylase (missense_variant c.395A>T p.Tyr132Phe; A:54 T:0)	FKS1,lanosterol.14-alpha.demethylase,uracil.phosphoribosyltransferase
SRR23108916	SAMN32670054	0.5	0.5	0.5	>256	1	1	0.5	0.25		12296219	67.89	C:98.8%[S:98.7%,D:0.1%],F:0.6%,M:0.6%,n:2137	44701	474	Candida auris	Clade1	lanosterol.14-alpha.demethylase: lanosterol 14-alpha demethylase (missense_variant c.428A>G p.Lys143Arg; C:200 T:0)	FKS1,lanosterol.14-alpha.demethylase,uracil.phosphoribosyltransferase
SRR23920683	SAMN33829930										12296190	61.16	C:98.8%[S:98.7%,D:0.1%],F:0.7%,M:0.5%,n:2137	45513	480	Candida auris	Clade1	lanosterol.14-alpha.demethylase: lanosterol 14-alpha demethylase (missense_variant c.428A>G p.Lys143Arg; C:268 T:0)	FKS1,lanosterol.14-alpha.demethylase,uracil.phosphoribosyltransferase
SRR23109143	SAMN32670381	1	0.25	0.5	>256	1	0.5	0.25	1		12295607	94.62	C:98.8%[S:98.7%,D:0.1%],F:0.7%,M:0.5%,n:2137	53957	439	Candida auris	Clade1	lanosterol.14-alpha.demethylase: lanosterol 14-alpha demethylase (missense_variant c.428A>G p.Lys143Arg; C:336 T:0),uracil.phosphoribosyltransferase: uracil phosphoribosyltransferase (missense_variant c.451G>A p.Ala151Thr; T:84 C:2)	FKS1,lanosterol.14-alpha.demethylase,uracil.phosphoribosyltransferase
SRR23108863	SAMN32670001	1	0.5		256	0.5	0.5	0.12	0.25		12295542	65.74	C:98.9%[S:98.8%,D:0.1%],F:0.6%,M:0.5%,n:2137	44661	479	Candida auris	Clade1	lanosterol.14-alpha.demethylase: lanosterol 14-alpha demethylase (missense_variant c.428A>G p.Lys143Arg; C:205 T:0)	FKS1,lanosterol.14-alpha.demethylase,uracil.phosphoribosyltransferase
SRR23108845	SAMN32669983	1	0.5		256	0.5	1	0.25	0.12		12295409	79.76	C:98.8%[S:98.7%,D:0.1%],F:0.6%,M:0.6%,n:2137	49259	446	Candida auris	Clade1	lanosterol.14-alpha.demethylase: lanosterol 14-alpha demethylase (missense_variant c.428A>G p.Lys143Arg; C:249 T:0)	FKS1,lanosterol.14-alpha.demethylase,uracil.phosphoribosyltransferase
SRR23137825	SAMN32797930										12295201	99.18	C:98.8%[S:98.7%,D:0.1%],F:0.7%,M:0.5%,n:2137	49006	463	Candida auris	Clade1	lanosterol.14-alpha.demethylase: lanosterol 14-alpha demethylase (missense_variant c.395A>T p.Tyr132Phe; A:70 T:0)	FKS1,lanosterol.14-alpha.demethylase,uracil.phosphoribosyltransferase
SRR23109043	SAMN32797945	0.5	0.25	0.12	>256	0.5	0.5	0.25	0.25		12295158	80.37	C:98.8%[S:98.7%,D:0.1%],F:0.7%,M:0.5%,n:2137	44559	491	Candida auris	Clade1	lanosterol.14-alpha.demethylase: lanosterol 14-alpha demethylase (missense_variant c.428A>G p.Lys143Arg; C:330 T:0)	FKS1,lanosterol.14-alpha.demethylase,uracil.phosphoribosyltransferase
SRR23109120	SAMN32670358										12294460	75.81	C:98.9%[S:98.8%,D:0.1%],F:0.6%,M:0.5%,n:2137	43101	492	Candida auris	Clade1	lanosterol.14-alpha.demethylase: lanosterol 14-alpha demethylase (missense_variant c.428A>G p.Lys143Arg; C:315 T:0)	FKS1,lanosterol.14-alpha.demethylase,uracil.phosphoribosyltransferase
SRR23109123	SAMN32670361										12294303	58.34	C:98.9%[S:98.8%,D:0.1%],F:0.6%,M:0.5%,n:2137	44607	469	Candida auris	Clade1	lanosterol.14-alpha.demethylase: lanosterol 14-alpha demethylase (missense_variant c.428A>G p.Lys143Arg; C:157 T:0)	FKS1,lanosterol.14-alpha.demethylase,uracil.phosphoribosyltransferase
SRR23109018	SAMN32670224										12294290	51.06	C:98.9%[S:98.8%,D:0.1%],F:0.6%,M:0.5%,n:2137	44070	482	Candida auris	Clade1	lanosterol.14-alpha.demethylase: lanosterol 14-alpha demethylase (missense_variant c.428A>G p.Lys143Arg; C:213 T:0)	FKS1,lanosterol.14-alpha.demethylase,uracil.phosphoribosyltransferase
SRR23109218	SAMN32670338										12294276	110.65	C:98.7%[S:98.6%,D:0.1%],F:0.7%,M:0.6%,n:2137	47043	483	Candida auris	Clade1	lanosterol.14-alpha.demethylase: lanosterol 14-alpha demethylase (missense_variant c.428A>G p.Lys143Arg; C:297 T:0)	FKS1,lanosterol.14-alpha.demethylase,uracil.phosphoribosyltransferase
SRR23109128	SAMN32670366										12293885	53.92	C:98.8%[S:98.7%,D:0.1%],F:0.6%,M:0.6%,n:2137	43067	499	Candida auris	Clade1	lanosterol.14-alpha.demethylase: lanosterol 14-alpha demethylase (missense_variant c.428A>G p.Lys143Arg; C:88 T:0),uracil.phosphoribosyltransferase: uracil phosphoribosyltransferase (frameshift_variant c.424_427delTTGG p.Leu142fs; G:21 GCCAA:0)	FKS1,lanosterol.14-alpha.demethylase,uracil.phosphoribosyltransferase
SRR23137866	SAMN32797971										12293868	91.82	C:98.8%[S:98.7%,D:0.1%],F:0.7%,M:0.5%,n:2137	44047	496	Candida auris	Clade1	lanosterol.14-alpha.demethylase: lanosterol 14-alpha demethylase (missense_variant c.428A>G p.Lys143Arg; C:370 T:0)	FKS1,lanosterol.14-alpha.demethylase,uracil.phosphoribosyltransferase
SRR23108994	SAMN32670126										12293773	62.37	C:98.8%[S:98.7%,D:0.1%],F:0.7%,M:0.5%,n:2137	48008	471	Candida auris	Clade1	lanosterol.14-alpha.demethylase: lanosterol 14-alpha demethylase (missense_variant c.428A>G p.Lys143Arg; C:269 T:0)	FKS1,lanosterol.14-alpha.demethylase,uracil.phosphoribosyltransferase
SRR23108804	SAMN32670070	0.5	0.5	0.5	>256	1	1	0.5	0.25		12293321	61.27	C:98.9%[S:98.8%,D:0.1%],F:0.6%,M:0.5%,n:2137	42698	499	Candida auris	Clade1	lanosterol.14-alpha.demethylase: lanosterol 14-alpha demethylase (missense_variant c.428A>G p.Lys143Arg; C:235 T:1),uracil.phosphoribosyltransferase: uracil phosphoribosyltransferase (missense_variant c.317G>A p.Gly106Asp; T:63 C:3)	FKS1,lanosterol.14-alpha.demethylase,uracil.phosphoribosyltransferase
SRR23109132	SAMN32670370										12293023	77	C:98.8%[S:98.7%,D:0.1%],F:0.6%,M:0.6%,n:2137	40069	528	Candida auris	Clade1	lanosterol.14-alpha.demethylase: lanosterol 14-alpha demethylase (missense_variant c.428A>G p.Lys143Arg; C:259 T:2)	FKS1,lanosterol.14-alpha.demethylase,uracil.phosphoribosyltransferase
SRR23109009	SAMN32670183										12292942	86.37	C:98.8%[S:98.7%,D:0.1%],F:0.7%,M:0.5%,n:2137	46613	457	Candida auris	Clade1	lanosterol.14-alpha.demethylase: lanosterol 14-alpha demethylase (missense_variant c.395A>T p.Tyr132Phe; A:77 T:0)	FKS1,lanosterol.14-alpha.demethylase,uracil.phosphoribosyltransferase
SRR23108866	SAMN32670100										12292482	58.01	C:98.8%[S:98.7%,D:0.1%],F:0.6%,M:0.6%,n:2137	40812	544	Candida auris	Clade1	lanosterol.14-alpha.demethylase: lanosterol 14-alpha demethylase (missense_variant c.428A>G p.Lys143Arg; C:215 T:0)	FKS1,lanosterol.14-alpha.demethylase,uracil.phosphoribosyltransferase
SRR23108847	SAMN32669985	2	0.5		>256	0.5	1	0.25	0.25		12290227	101.73	C:98.8%[S:98.7%,D:0.1%],F:0.7%,M:0.5%,n:2137	49149	421	Candida auris	Clade1	FKS1: "1 (missense_variant c.1924G>T p.Asp642Tyr; A:87 C:1),lanosterol.14-alpha.demethylase: lanosterol 14-alpha demethylase (missense_variant c.428A>G p.Lys143Arg; C:388 T:0)	FKS1,lanosterol.14-alpha.demethylase,uracil.phosphoribosyltransferase
SRR23109181	SAMN32670205	0.25	0.12		256	0.25	0.25	0.12	0.13		12287764	40	C:98.8%[S:98.7%,D:0.1%],F:0.6%,M:0.6%,n:2137	35824	572	Candida auris	Clade1	lanosterol.14-alpha.demethylase: lanosterol 14-alpha demethylase (missense_variant c.428A>G p.Lys143Arg; C:64 T:0),uracil.phosphoribosyltransferase: uracil phosphoribosyltransferase (stop_gained c.343G>T p.Glu115*; A:38 C:0)	FKS1,lanosterol.14-alpha.demethylase,uracil.phosphoribosyltransferase
SRR23109051	SAMN32669965	2	0.5	1	>256	1	1	0.25	0.12		12287510	59.61	C:98.8%[S:98.7%,D:0.1%],F:0.7%,M:0.5%,n:2137	45241	484	Candida auris	Clade1	FKS1: "1 (missense_variant c.1924G>T p.Asp642Tyr; A:49 C:0),lanosterol.14-alpha.demethylase: lanosterol 14-alpha demethylase (missense_variant c.428A>G p.Lys143Arg; C:236 T:0)	FKS1,lanosterol.14-alpha.demethylase,uracil.phosphoribosyltransferase
SRR23109196	SAMN32670220										12287112	39.42	C:98.8%[S:98.7%,D:0.1%],F:0.6%,M:0.6%,n:2137	37607	576	Candida auris	Clade1	lanosterol.14-alpha.demethylase: lanosterol 14-alpha demethylase (missense_variant c.428A>G p.Lys143Arg; C:151 T:0)	FKS1,lanosterol.14-alpha.demethylase,uracil.phosphoribosyltransferase
SRR23137802	SAMN32797907	1	0.5	0.5	>256	2	2	1	0.25		12286488	46.29	C:98.8%[S:98.7%,D:0.1%],F:0.7%,M:0.5%,n:2137	34925	606	Candida auris	Clade1	lanosterol.14-alpha.demethylase: lanosterol 14-alpha demethylase (missense_variant c.428A>G p.Lys143Arg; C:173 T:0)	FKS1,lanosterol.14-alpha.demethylase,uracil.phosphoribosyltransferase
SRR23920735	SAMN33829894										12285844	435.12	C:98.8%[S:98.7%,D:0.1%],F:0.6%,M:0.6%,n:2137	98650	232	Candida auris	Clade1	lanosterol.14-alpha.demethylase: lanosterol 14-alpha demethylase (missense_variant c.395A>T p.Tyr132Phe; A:283 T:4)	FKS1,lanosterol.14-alpha.demethylase,uracil.phosphoribosyltransferase
SRR23109044	SAMN32670250										12284964	43.25	C:98.8%[S:98.7%,D:0.1%],F:0.6%,M:0.6%,n:2137	42400	523	Candida auris	Clade1	lanosterol.14-alpha.demethylase: lanosterol 14-alpha demethylase (missense_variant c.428A>G p.Lys143Arg; C:134 T:0)	FKS1,lanosterol.14-alpha.demethylase,uracil.phosphoribosyltransferase
SRR23109131	SAMN32670369										12283877	53.93	C:98.9%[S:98.8%,D:0.1%],F:0.6%,M:0.5%,n:2137	38379	567	Candida auris	Clade1	lanosterol.14-alpha.demethylase: lanosterol 14-alpha demethylase (missense_variant c.428A>G p.Lys143Arg; C:194 T:0)	FKS1,lanosterol.14-alpha.demethylase,uracil.phosphoribosyltransferase
SRR23109122	SAMN32670360										12283470	54.41	C:98.8%[S:98.7%,D:0.1%],F:0.6%,M:0.6%,n:2137	40424	540	Candida auris	Clade1	lanosterol.14-alpha.demethylase: lanosterol 14-alpha demethylase (missense_variant c.428A>G p.Lys143Arg; C:86 T:0),uracil.phosphoribosyltransferase: uracil phosphoribosyltransferase (stop_gained c.59T>G p.Leu20*; C:38 A:0)	FKS1,lanosterol.14-alpha.demethylase,uracil.phosphoribosyltransferase
SRR23109057	SAMN32797910	0.25	0.25	0.12	128	0.06	0.5	0.12	1		12281852	53	C:98.8%[S:98.7%,D:0.1%],F:0.6%,M:0.6%,n:2137	35073	617	Candida auris	Clade1	lanosterol.14-alpha.demethylase: lanosterol 14-alpha demethylase (missense_variant c.395A>T p.Tyr132Phe; A:47 T:0)	FKS1,lanosterol.14-alpha.demethylase,uracil.phosphoribosyltransferase
SRR23137812	SAMN32797917	1	1	0.5	>256	1	1	0.5	0.25		12281445	48.72	C:98.9%[S:98.8%,D:0.1%],F:0.6%,M:0.5%,n:2137	32711	636	Candida auris	Clade1	lanosterol.14-alpha.demethylase: lanosterol 14-alpha demethylase (missense_variant c.428A>G p.Lys143Arg; C:64 T:0),uracil.phosphoribosyltransferase: uracil phosphoribosyltransferase (stop_gained c.343G>T p.Glu115*; A:36 C:0)	FKS1,lanosterol.14-alpha.demethylase,uracil.phosphoribosyltransferase
SRR23137759	SAMN32797866										12281341	154.15	C:98.8%[S:98.7%,D:0.1%],F:0.6%,M:0.6%,n:2137	76320	281	Candida auris	Clade1	lanosterol.14-alpha.demethylase: lanosterol 14-alpha demethylase (missense_variant c.395A>T p.Tyr132Phe; A:106 T:5)	FKS1,lanosterol.14-alpha.demethylase,uracil.phosphoribosyltransferase
SRR23109048	SAMN32669971										12278794	43.45	C:98.9%[S:98.8%,D:0.1%],F:0.6%,M:0.5%,n:2137	33608	626	Candida auris	Clade1	lanosterol.14-alpha.demethylase: lanosterol 14-alpha demethylase (missense_variant c.395A>T p.Tyr132Phe; A:42 T:0)	FKS1,lanosterol.14-alpha.demethylase,uracil.phosphoribosyltransferase
SRR23108855	SAMN32669993	0.5	0.25		64	0.12	0.5	0.25	0.5		12278792	37.7	C:98.8%[S:98.7%,D:0.1%],F:0.6%,M:0.6%,n:2137	32540	659	Candida auris	Clade1	FKS1: "1 (missense_variant c.1918T>G p.Leu640Val; C:29 A:0),lanosterol.14-alpha.demethylase: lanosterol 14-alpha demethylase (missense_variant c.428A>G p.Lys143Arg; C:179 T:0)	FKS1,lanosterol.14-alpha.demethylase,uracil.phosphoribosyltransferase
SRR23137876	SAMN32797981										12277928	61.91	C:98.9%[S:98.8%,D:0.1%],F:0.6%,M:0.5%,n:2137	40317	553	Candida auris	Clade1	lanosterol.14-alpha.demethylase: lanosterol 14-alpha demethylase (missense_variant c.428A>G p.Lys143Arg; C:57 T:0)	FKS1,lanosterol.14-alpha.demethylase,uracil.phosphoribosyltransferase
SRR23137849	SAMN32797954										12275300	38.91	C:98.8%[S:98.7%,D:0.1%],F:0.7%,M:0.5%,n:2137	30946	702	Candida auris	Clade1	lanosterol.14-alpha.demethylase: lanosterol 14-alpha demethylase (missense_variant c.428A>G p.Lys143Arg; C:177 T:0)	FKS1,lanosterol.14-alpha.demethylase,uracil.phosphoribosyltransferase
SRR23109041	SAMN32669979										12274725	39.34	C:98.8%[S:98.7%,D:0.1%],F:0.6%,M:0.6%,n:2137	36296	659	Candida auris	Clade1	lanosterol.14-alpha.demethylase: lanosterol 14-alpha demethylase (missense_variant c.428A>G p.Lys143Arg; C:128 T:1)	FKS1,lanosterol.14-alpha.demethylase,uracil.phosphoribosyltransferase
SRR23920712	SAMN33829848	4	4	8	>256	1	1	0.5	0.25		12274077	68.58	C:98.8%[S:98.7%,D:0.1%],F:0.6%,M:0.6%,n:2137	29024	726	Candida auris	Clade1	lanosterol.14-alpha.demethylase: lanosterol 14-alpha demethylase (missense_variant c.428A>G p.Lys143Arg; C:299 T:0)	FKS1,lanosterol.14-alpha.demethylase,uracil.phosphoribosyltransferase
SRR23920757	SAMN33829986										12272994	35.27	C:98.8%[S:98.7%,D:0.1%],F:0.6%,M:0.6%,n:2137	32392	666	Candida auris	Clade1	lanosterol.14-alpha.demethylase: lanosterol 14-alpha demethylase (missense_variant c.428A>G p.Lys143Arg; C:131 T:0)	FKS1,lanosterol.14-alpha.demethylase,uracil.phosphoribosyltransferase
SRR23109020	SAMN32670027	0.12	0.25	0.12	128	0.25	0.5	0.25	0.25		12272914	40	C:98.8%[S:98.7%,D:0.1%],F:0.6%,M:0.6%,n:2137	29812	737	Candida auris	Clade1	lanosterol.14-alpha.demethylase: lanosterol 14-alpha demethylase (missense_variant c.428A>G p.Lys143Arg; C:121 T:2)	FKS1,lanosterol.14-alpha.demethylase,uracil.phosphoribosyltransferase
SRR23137778	SAMN32797885	1	0.5	0.5	256	0.25	0.5	0.25	0.25		12272853	37.29	C:98.8%[S:98.7%,D:0.1%],F:0.7%,M:0.5%,n:2137	29458	733	Candida auris	Clade1	lanosterol.14-alpha.demethylase: lanosterol 14-alpha demethylase (missense_variant c.428A>G p.Lys143Arg; C:146 T:0)	FKS1,lanosterol.14-alpha.demethylase,uracil.phosphoribosyltransferase
SRR23108846	SAMN32669984	2	2		>256	1	1	0.25	0.25		12271168	39.97	C:98.8%[S:98.7%,D:0.1%],F:0.7%,M:0.5%,n:2137	34300	634	Candida auris	Clade1	FKS1: "1 (missense_variant c.1924G>T p.Asp642Tyr; A:33 C:0),lanosterol.14-alpha.demethylase: lanosterol 14-alpha demethylase (missense_variant c.428A>G p.Lys143Arg; C:181 T:0)	FKS1,lanosterol.14-alpha.demethylase,uracil.phosphoribosyltransferase
SRR23108877	SAMN32670111	0.5	0.25	0.25	256	0.25	0.12	0.12	0.5		12270111	44.02	C:98.9%[S:98.8%,D:0.1%],F:0.6%,M:0.5%,n:2137	30946	728	Candida auris	Clade1	lanosterol.14-alpha.demethylase: lanosterol 14-alpha demethylase (missense_variant c.428A>G p.Lys143Arg; C:168 T:1)	FKS1,lanosterol.14-alpha.demethylase,uracil.phosphoribosyltransferase
SRR23109036	SAMN32797958	2	0.5		>256	0.5	1	0.25	0.25		12266175	41.43	C:98.8%[S:98.7%,D:0.1%],F:0.7%,M:0.5%,n:2137	32199	678	Candida auris	Clade1	FKS1: "1 (missense_variant c.1924G>T p.Asp642Tyr; A:36 C:0),lanosterol.14-alpha.demethylase: lanosterol 14-alpha demethylase (missense_variant c.428A>G p.Lys143Arg; C:150 T:0)	FKS1,lanosterol.14-alpha.demethylase,uracil.phosphoribosyltransferase
SRR23108834	SAMN32669972										12262706	38	C:98.8%[S:98.7%,D:0.1%],F:0.7%,M:0.5%,n:2137	30485	715	Candida auris	Clade1	FKS1: "1 (missense_variant c.1924G>T p.Asp642Tyr; A:29 C:0),lanosterol.14-alpha.demethylase: lanosterol 14-alpha demethylase (missense_variant c.428A>G p.Lys143Arg; C:148 T:0)	FKS1,lanosterol.14-alpha.demethylase,uracil.phosphoribosyltransferase
SRR23109037	SAMN32669986	1	0.5		128	0.25	0.5	0.25	0.25		12259994	94.88	C:98.8%[S:98.7%,D:0.1%],F:0.7%,M:0.5%,n:2137	25206	833	Candida auris	Clade1	lanosterol.14-alpha.demethylase: lanosterol 14-alpha demethylase (missense_variant c.428A>G p.Lys143Arg; C:132 T:0)	FKS1,lanosterol.14-alpha.demethylase,uracil.phosphoribosyltransferase
SRR23920742	SAMN33829901										12259605	86.03	C:98.8%[S:98.7%,D:0.1%],F:0.7%,M:0.5%,n:2137	26952	809	Candida auris	Clade1	lanosterol.14-alpha.demethylase: lanosterol 14-alpha demethylase (missense_variant c.428A>G p.Lys143Arg; C:162 T:0),uracil.phosphoribosyltransferase: uracil phosphoribosyltransferase (stop_gained c.343G>T p.Glu115*; A:56 C:1)	FKS1,lanosterol.14-alpha.demethylase,uracil.phosphoribosyltransferase
SRR23108997	SAMN32670114	0.5	0.25	0.25	256	0.25	0.25	0.12	0.25		12258343	98.1	C:98.8%[S:98.7%,D:0.1%],F:0.7%,M:0.5%,n:2137	43068	497	Candida auris	Clade1	lanosterol.14-alpha.demethylase: lanosterol 14-alpha demethylase (missense_variant c.428A>G p.Lys143Arg; C:313 T:0)	FKS1,lanosterol.14-alpha.demethylase,uracil.phosphoribosyltransferase
SRR23137776	SAMN32797883	0.25	0.12	0.25	256	1	1	1	0.25		12258296	174.7	C:98.9%[S:98.8%,D:0.1%],F:0.6%,M:0.5%,n:2137	71191	315	Candida auris	Clade1	lanosterol.14-alpha.demethylase: lanosterol 14-alpha demethylase (missense_variant c.428A>G p.Lys143Arg; C:586 T:0)	FKS1,lanosterol.14-alpha.demethylase,uracil.phosphoribosyltransferase
SRR23137843	SAMN32797948	1	0.5	0.25	256	0.25	0.5	0.25	0.25		12255915	81.24	C:98.8%[S:98.7%,D:0.1%],F:0.7%,M:0.5%,n:2137	45688	506	Candida auris	Clade1	lanosterol.14-alpha.demethylase: lanosterol 14-alpha demethylase (missense_variant c.428A>G p.Lys143Arg; C:282 T:0)	FKS1,lanosterol.14-alpha.demethylase,uracil.phosphoribosyltransferase
SRR23108887	SAMN32670121										12255178	34.89	C:98.7%[S:98.6%,D:0.1%],F:0.7%,M:0.6%,n:2137	25750	844	Candida auris	Clade1	lanosterol.14-alpha.demethylase: lanosterol 14-alpha demethylase (missense_variant c.428A>G p.Lys143Arg; C:117 T:0)	FKS1,lanosterol.14-alpha.demethylase,uracil.phosphoribosyltransferase
SRR23109027	SAMN32670012	1	0.5	0.5	>256	0.5	1	0.25	0.12		12248935	74.05	C:98.8%[S:98.7%,D:0.1%],F:0.6%,M:0.6%,n:2137	22269	922	Candida auris	Clade1	lanosterol.14-alpha.demethylase: lanosterol 14-alpha demethylase (missense_variant c.428A>G p.Lys143Arg; C:292 T:1)	FKS1,lanosterol.14-alpha.demethylase,uracil.phosphoribosyltransferase
SRR23920765	SAMN33829978										12238793	77.7	C:98.6%[S:98.5%,D:0.1%],F:0.8%,M:0.6%,n:2137	21280	981	Candida auris	Clade1	lanosterol.14-alpha.demethylase: lanosterol 14-alpha demethylase (missense_variant c.428A>G p.Lys143Arg; C:163 T:0)	FKS1,lanosterol.14-alpha.demethylase,uracil.phosphoribosyltransferase
SRR23109021	SAMN32670023										12238669	50.72	C:98.8%[S:98.7%,D:0.1%],F:0.7%,M:0.5%,n:2137	20230	1040	Candida auris	Clade1	lanosterol.14-alpha.demethylase: lanosterol 14-alpha demethylase (missense_variant c.428A>G p.Lys143Arg; C:88 T:0)	FKS1,lanosterol.14-alpha.demethylase,uracil.phosphoribosyltransferase
SRR23109038	SAMN32669982	0.06	0.03		256	0.12	0.25	0.12	0.25		12235157	54.13	C:98.8%[S:98.7%,D:0.1%],F:0.6%,M:0.6%,n:2137	20548	1024	Candida auris	Clade1	lanosterol.14-alpha.demethylase: lanosterol 14-alpha demethylase (missense_variant c.428A>G p.Lys143Arg; C:152 T:0)	FKS1,lanosterol.14-alpha.demethylase,uracil.phosphoribosyltransferase
SRR23109013	SAMN32670187										12233252	42.18	C:98.8%[S:98.7%,D:0.1%],F:0.6%,M:0.6%,n:2137	19435	1054	Candida auris	Clade1	lanosterol.14-alpha.demethylase: lanosterol 14-alpha demethylase (missense_variant c.428A>G p.Lys143Arg; C:160 T:0)	FKS1,lanosterol.14-alpha.demethylase,uracil.phosphoribosyltransferase
SRR23109022	SAMN32670022	1	1		256	1	1	1	0.25		12228483	33.8	C:97.9%[S:97.8%,D:0.1%],F:1.1%,M:1.0%,n:2137	20514	998	Candida auris	Clade1	lanosterol.14-alpha.demethylase: lanosterol 14-alpha demethylase (missense_variant c.428A>G p.Lys143Arg; C:112 T:1)	FKS1,lanosterol.14-alpha.demethylase,uracil.phosphoribosyltransferase
SRR23108777	SAMN32670024										12073874	39.9	C:98.6%[S:98.5%,D:0.1%],F:0.8%,M:0.6%,n:2137	13567	1515	Candida auris	Clade1	lanosterol.14-alpha.demethylase: lanosterol 14-alpha demethylase (missense_variant c.428A>G p.Lys143Arg; C:161 T:0)	FKS1,lanosterol.14-alpha.demethylase,uracil.phosphoribosyltransferase
SRR23109068	SAMN32670274									FAIL: BUSCO Completeness < 90	11903628	379.13	C:63.9%[S:61.1%,D:2.8%],F:16.9%,M:19.2%,n:2137	2679	6067	Candida auris	Clade1	No variants identified in queried genes (FKS1,lanosterol.14-alpha.demethylase,uracil.phosphoribosyltransferase)	FKS1,lanosterol.14-alpha.demethylase,uracil.phosphoribosyltransferase
SRR23920694	SAMN33829957									FAIL: Assembly length > 14Mbp	16014728	345.55	C:98.9%[S:98.8%,D:0.1%],F:0.6%,M:0.5%,n:2137	62488	457	Candida auris	Clade3	No variants identified in queried genes (FKS1,lanosterol.14-alpha.demethylase,uracil.phosphoribosyltransferase)	FKS1,lanosterol.14-alpha.demethylase,uracil.phosphoribosyltransferase	ERG11 VF125AL substitution is present in TheiaEuk Clade 3 reference genome
SRR23249010	SAMN32934639	0.06	0.06	0.06	128	0.06	0.12	0.06	0.5	FAIL: Assembly length > 14Mbp	15522859	166.46	C:98.9%[S:98.8%,D:0.1%],F:0.6%,M:0.5%,n:2137	81822	369	Candida auris	Clade3	No variants identified in queried genes (FKS1,lanosterol.14-alpha.demethylase,uracil.phosphoribosyltransferase)	FKS1,lanosterol.14-alpha.demethylase,uracil.phosphoribosyltransferase	ERG11 VF125AL substitution is present in TheiaEuk Clade 3 reference genome
SRR23137885	SAMN32797990	0.12	0.12		64	0.06	0.12	0.06	0.5	FAIL: Assembly length > 14Mbp	15273668	106.76	C:98.9%[S:98.8%,D:0.1%],F:0.6%,M:0.5%,n:2137	48754	631	Candida auris	Clade3	No variants identified in queried genes (FKS1,lanosterol.14-alpha.demethylase,uracil.phosphoribosyltransferase)	FKS1,lanosterol.14-alpha.demethylase,uracil.phosphoribosyltransferase	ERG11 VF125AL substitution is present in TheiaEuk Clade 3 reference genome
SRR23137888	SAMN32797993	0.5	0.25		128	0.12	0.25	0.12	0.25	FAIL: Assembly length > 14Mbp	15224452	82.63	C:98.9%[S:98.8%,D:0.1%],F:0.6%,M:0.5%,n:2137	43393	647	Candida auris	Clade3	No variants identified in queried genes (FKS1,lanosterol.14-alpha.demethylase,uracil.phosphoribosyltransferase)	FKS1,lanosterol.14-alpha.demethylase,uracil.phosphoribosyltransferase	ERG11 VF125AL substitution is present in TheiaEuk Clade 3 reference genome
SRR23920679	SAMN33829942	0.06	0.06	0.06	256	0.06	0.12	0.06	1	FAIL: Assembly length > 14Mbp	15207795	117.64	C:98.9%[S:98.8%,D:0.1%],F:0.6%,M:0.5%,n:2137	38583	737	Candida auris	Clade3	No variants identified in queried genes (FKS1,lanosterol.14-alpha.demethylase,uracil.phosphoribosyltransferase)	FKS1,lanosterol.14-alpha.demethylase,uracil.phosphoribosyltransferase	ERG11 VF125AL substitution is present in TheiaEuk Clade 3 reference genome
SRR23920681	SAMN33829928									FAIL: Assembly length > 14Mbp	15072262	54.39	C:98.9%[S:98.8%,D:0.1%],F:0.6%,M:0.5%,n:2137	48039	536	Candida auris	Clade3	No variants identified in queried genes (FKS1,lanosterol.14-alpha.demethylase,uracil.phosphoribosyltransferase)	FKS1,lanosterol.14-alpha.demethylase,uracil.phosphoribosyltransferase	ERG11 VF125AL substitution is present in TheiaEuk Clade 3 reference genome
SRR23137884	SAMN32797989	0.06	0.03		256	0.06	0.12	0.03	0.5	FAIL: Assembly length > 14Mbp	14966342	123.73	C:98.8%[S:98.7%,D:0.1%],F:0.7%,M:0.5%,n:2137	70682	397	Candida auris	Clade3	No variants identified in queried genes (FKS1,lanosterol.14-alpha.demethylase,uracil.phosphoribosyltransferase)	FKS1,lanosterol.14-alpha.demethylase,uracil.phosphoribosyltransferase	ERG11 VF125AL substitution is present in TheiaEuk Clade 3 reference genome
SRR23109194	SAMN32670218										12416196	59.42	C:93.2%[S:92.9%,D:0.3%],F:4.4%,M:2.4%,n:2137	11709	1934	Candida auris	Clade3	No variants identified in queried genes (FKS1,lanosterol.14-alpha.demethylase,uracil.phosphoribosyltransferase)	FKS1,lanosterol.14-alpha.demethylase,uracil.phosphoribosyltransferase	ERG11 VF125AL substitution is present in TheiaEuk Clade 3 reference genome
SRR23109056	SAMN32797914										12387966	118.18	C:98.9%[S:98.8%,D:0.1%],F:0.6%,M:0.5%,n:2137	58298	360	Candida auris	Clade3	No variants identified in queried genes (FKS1,lanosterol.14-alpha.demethylase,uracil.phosphoribosyltransferase)	FKS1,lanosterol.14-alpha.demethylase,uracil.phosphoribosyltransferase	ERG11 VF125AL substitution is present in TheiaEuk Clade 3 reference genome
SRR23109213	SAMN32670333	0.12	0.06	0.06	128	0.06	0.12	0.06	1		12345927	138	C:98.9%[S:98.8%,D:0.1%],F:0.6%,M:0.5%,n:2137	63176	356	Candida auris	Clade3	No variants identified in queried genes (FKS1,lanosterol.14-alpha.demethylase,uracil.phosphoribosyltransferase)	FKS1,lanosterol.14-alpha.demethylase,uracil.phosphoribosyltransferase	ERG11 VF125AL substitution is present in TheiaEuk Clade 3 reference genome
SRR23108927	SAMN32670065										12340012	129.84	C:98.9%[S:98.8%,D:0.1%],F:0.6%,M:0.5%,n:2137	89489	264	Candida auris	Clade3	No variants identified in queried genes (FKS1,lanosterol.14-alpha.demethylase,uracil.phosphoribosyltransferase)	FKS1,lanosterol.14-alpha.demethylase,uracil.phosphoribosyltransferase	ERG11 VF125AL substitution is present in TheiaEuk Clade 3 reference genome
SRR23920680	SAMN33829943										12336623	328.14	C:98.9%[S:98.8%,D:0.1%],F:0.6%,M:0.5%,n:2137	76814	283	Candida auris	Clade3	No variants identified in queried genes (FKS1,lanosterol.14-alpha.demethylase,uracil.phosphoribosyltransferase)	FKS1,lanosterol.14-alpha.demethylase,uracil.phosphoribosyltransferase	ERG11 VF125AL substitution is present in TheiaEuk Clade 3 reference genome
SRR23920769	SAMN33829994										12333048	135.1	C:98.9%[S:98.8%,D:0.1%],F:0.6%,M:0.5%,n:2137	88206	250	Candida auris	Clade3	No variants identified in queried genes (FKS1,lanosterol.14-alpha.demethylase,uracil.phosphoribosyltransferase)	FKS1,lanosterol.14-alpha.demethylase,uracil.phosphoribosyltransferase	ERG11 VF125AL substitution is present in TheiaEuk Clade 3 reference genome
SRR23108865	SAMN32670003	0.5	0.25		256	0.5	0.5	0.25	0.5		12332799	68.48	C:98.9%[S:98.8%,D:0.1%],F:0.6%,M:0.5%,n:2137	48324	469	Candida auris	Clade3	No variants identified in queried genes (FKS1,lanosterol.14-alpha.demethylase,uracil.phosphoribosyltransferase)	FKS1,lanosterol.14-alpha.demethylase,uracil.phosphoribosyltransferase	ERG11 VF125AL substitution is present in TheiaEuk Clade 3 reference genome
SRR23920684	SAMN33829931										12331605	128.69	C:98.9%[S:98.8%,D:0.1%],F:0.6%,M:0.5%,n:2137	88754	250	Candida auris	Clade3	No variants identified in queried genes (FKS1,lanosterol.14-alpha.demethylase,uracil.phosphoribosyltransferase)	FKS1,lanosterol.14-alpha.demethylase,uracil.phosphoribosyltransferase	ERG11 VF125AL substitution is present in TheiaEuk Clade 3 reference genome
SRR23920746	SAMN33829966										12331542	150.12	C:98.8%[S:98.7%,D:0.1%],F:0.6%,M:0.6%,n:2137	77348	262	Candida auris	Clade3	No variants identified in queried genes (FKS1,lanosterol.14-alpha.demethylase,uracil.phosphoribosyltransferase)	FKS1,lanosterol.14-alpha.demethylase,uracil.phosphoribosyltransferase	ERG11 VF125AL substitution is present in TheiaEuk Clade 3 reference genome
SRR23920655	SAMN33829910										12331173	281.52	C:98.9%[S:98.8%,D:0.1%],F:0.6%,M:0.5%,n:2137	75587	304	Candida auris	Clade3	No variants identified in queried genes (FKS1,lanosterol.14-alpha.demethylase,uracil.phosphoribosyltransferase)	FKS1,lanosterol.14-alpha.demethylase,uracil.phosphoribosyltransferase	ERG11 VF125AL substitution is present in TheiaEuk Clade 3 reference genome
SRR23920647	SAMN33829902										12330647	371.71	C:98.9%[S:98.8%,D:0.1%],F:0.6%,M:0.5%,n:2137	72905	315	Candida auris	Clade3	No variants identified in queried genes (FKS1,lanosterol.14-alpha.demethylase,uracil.phosphoribosyltransferase)	FKS1,lanosterol.14-alpha.demethylase,uracil.phosphoribosyltransferase	ERG11 VF125AL substitution is present in TheiaEuk Clade 3 reference genome
SRR23109010	SAMN32670063										12330486	83.19	C:98.9%[S:98.8%,D:0.1%],F:0.6%,M:0.5%,n:2137	52277	436	Candida auris	Clade3	No variants identified in queried genes (FKS1,lanosterol.14-alpha.demethylase,uracil.phosphoribosyltransferase)	FKS1,lanosterol.14-alpha.demethylase,uracil.phosphoribosyltransferase	ERG11 VF125AL substitution is present in TheiaEuk Clade 3 reference genome
SRR23920723	SAMN33829882										12330438	137.79	C:98.9%[S:98.8%,D:0.1%],F:0.6%,M:0.5%,n:2137	99165	236	Candida auris	Clade3	No variants identified in queried genes (FKS1,lanosterol.14-alpha.demethylase,uracil.phosphoribosyltransferase)	FKS1,lanosterol.14-alpha.demethylase,uracil.phosphoribosyltransferase	ERG11 VF125AL substitution is present in TheiaEuk Clade 3 reference genome
SRR23920671	SAMN33829923										12330150	134.18	C:98.9%[S:98.8%,D:0.1%],F:0.6%,M:0.5%,n:2137	85465	266	Candida auris	Clade3	No variants identified in queried genes (FKS1,lanosterol.14-alpha.demethylase,uracil.phosphoribosyltransferase)	FKS1,lanosterol.14-alpha.demethylase,uracil.phosphoribosyltransferase	ERG11 VF125AL substitution is present in TheiaEuk Clade 3 reference genome
SRR23920646	SAMN33829867										12329880	138.05	C:98.9%[S:98.8%,D:0.1%],F:0.6%,M:0.5%,n:2137	80370	277	Candida auris	Clade3	No variants identified in queried genes (FKS1,lanosterol.14-alpha.demethylase,uracil.phosphoribosyltransferase)	FKS1,lanosterol.14-alpha.demethylase,uracil.phosphoribosyltransferase	ERG11 VF125AL substitution is present in TheiaEuk Clade 3 reference genome
SRR23108803	SAMN32670069	0.5	0.25	0.25	128	0.12	0.5	0.25	0.5		12329788	143.83	C:98.9%[S:98.8%,D:0.1%],F:0.6%,M:0.5%,n:2137	75749	275	Candida auris	Clade3	No variants identified in queried genes (FKS1,lanosterol.14-alpha.demethylase,uracil.phosphoribosyltransferase)	FKS1,lanosterol.14-alpha.demethylase,uracil.phosphoribosyltransferase	ERG11 VF125AL substitution is present in TheiaEuk Clade 3 reference genome
SRR23920751	SAMN33829971										12329682	358.62	C:98.9%[S:98.8%,D:0.1%],F:0.6%,M:0.5%,n:2137	74249	277	Candida auris	Clade3	No variants identified in queried genes (FKS1,lanosterol.14-alpha.demethylase,uracil.phosphoribosyltransferase)	FKS1,lanosterol.14-alpha.demethylase,uracil.phosphoribosyltransferase	ERG11 VF125AL substitution is present in TheiaEuk Clade 3 reference genome
SRR23920717	SAMN33829876										12329483	162.89	C:98.9%[S:98.8%,D:0.1%],F:0.6%,M:0.5%,n:2137	83208	251	Candida auris	Clade3	No variants identified in queried genes (FKS1,lanosterol.14-alpha.demethylase,uracil.phosphoribosyltransferase)	FKS1,lanosterol.14-alpha.demethylase,uracil.phosphoribosyltransferase	ERG11 VF125AL substitution is present in TheiaEuk Clade 3 reference genome
SRR23920753	SAMN33829990										12329355	158.62	C:98.9%[S:98.8%,D:0.1%],F:0.6%,M:0.5%,n:2137	89661	251	Candida auris	Clade3	No variants identified in queried genes (FKS1,lanosterol.14-alpha.demethylase,uracil.phosphoribosyltransferase)	FKS1,lanosterol.14-alpha.demethylase,uracil.phosphoribosyltransferase	ERG11 VF125AL substitution is present in TheiaEuk Clade 3 reference genome
SRR23137733	SAMN32797840										12329220	178.8	C:98.8%[S:98.7%,D:0.1%],F:0.6%,M:0.6%,n:2137	85464	279	Candida auris	Clade3	No variants identified in queried genes (FKS1,lanosterol.14-alpha.demethylase,uracil.phosphoribosyltransferase)	FKS1,lanosterol.14-alpha.demethylase,uracil.phosphoribosyltransferase	ERG11 VF125AL substitution is present in TheiaEuk Clade 3 reference genome
SRR23920645	SAMN33829866										12329128	181.56	C:98.9%[S:98.8%,D:0.1%],F:0.6%,M:0.5%,n:2137	83281	265	Candida auris	Clade3	No variants identified in queried genes (FKS1,lanosterol.14-alpha.demethylase,uracil.phosphoribosyltransferase)	FKS1,lanosterol.14-alpha.demethylase,uracil.phosphoribosyltransferase	ERG11 VF125AL substitution is present in TheiaEuk Clade 3 reference genome
SRR23108852	SAMN32669990										12329107	129.61	C:98.9%[S:98.8%,D:0.1%],F:0.6%,M:0.5%,n:2137	75725	279	Candida auris	Clade3	No variants identified in queried genes (FKS1,lanosterol.14-alpha.demethylase,uracil.phosphoribosyltransferase)	FKS1,lanosterol.14-alpha.demethylase,uracil.phosphoribosyltransferase	ERG11 VF125AL substitution is present in TheiaEuk Clade 3 reference genome
SRR23920720	SAMN33829879										12329064	146.96	C:98.8%[S:98.7%,D:0.1%],F:0.6%,M:0.6%,n:2137	75095	279	Candida auris	Clade3	No variants identified in queried genes (FKS1,lanosterol.14-alpha.demethylase,uracil.phosphoribosyltransferase)	FKS1,lanosterol.14-alpha.demethylase,uracil.phosphoribosyltransferase	ERG11 VF125AL substitution is present in TheiaEuk Clade 3 reference genome
SRR23920760	SAMN33829983										12329017	433.7	C:98.9%[S:98.8%,D:0.1%],F:0.6%,M:0.5%,n:2137	73664	278	Candida auris	Clade3	No variants identified in queried genes (FKS1,lanosterol.14-alpha.demethylase,uracil.phosphoribosyltransferase)	FKS1,lanosterol.14-alpha.demethylase,uracil.phosphoribosyltransferase	ERG11 VF125AL substitution is present in TheiaEuk Clade 3 reference genome
SRR23920696	SAMN33829959										12328966	164.15	C:98.9%[S:98.8%,D:0.1%],F:0.6%,M:0.5%,n:2137	78746	278	Candida auris	Clade3	No variants identified in queried genes (FKS1,lanosterol.14-alpha.demethylase,uracil.phosphoribosyltransferase)	FKS1,lanosterol.14-alpha.demethylase,uracil.phosphoribosyltransferase	ERG11 VF125AL substitution is present in TheiaEuk Clade 3 reference genome
SRR23920632	SAMN33829873										12328956	117.08	C:98.9%[S:98.8%,D:0.1%],F:0.6%,M:0.5%,n:2137	78550	288	Candida auris	Clade3	No variants identified in queried genes (FKS1,lanosterol.14-alpha.demethylase,uracil.phosphoribosyltransferase)	FKS1,lanosterol.14-alpha.demethylase,uracil.phosphoribosyltransferase	ERG11 VF125AL substitution is present in TheiaEuk Clade 3 reference genome
SRR23920773	SAMN33829997										12328927	139.92	C:98.9%[S:98.8%,D:0.1%],F:0.6%,M:0.5%,n:2137	80163	287	Candida auris	Clade3	No variants identified in queried genes (FKS1,lanosterol.14-alpha.demethylase,uracil.phosphoribosyltransferase)	FKS1,lanosterol.14-alpha.demethylase,uracil.phosphoribosyltransferase	ERG11 VF125AL substitution is present in TheiaEuk Clade 3 reference genome
SRR23249011	SAMN32934640	0.12	0.12	0.12	128	0.12	0.25	0.12	0.5		12328870	165.84	C:98.9%[S:98.8%,D:0.1%],F:0.6%,M:0.5%,n:2137	78884	275	Candida auris	Clade3	No variants identified in queried genes (FKS1,lanosterol.14-alpha.demethylase,uracil.phosphoribosyltransferase)	FKS1,lanosterol.14-alpha.demethylase,uracil.phosphoribosyltransferase	ERG11 VF125AL substitution is present in TheiaEuk Clade 3 reference genome
SRR23248988	SAMN32934617										12328847	165.68	C:98.9%[S:98.8%,D:0.1%],F:0.6%,M:0.5%,n:2137	99162	240	Candida auris	Clade3	No variants identified in queried genes (FKS1,lanosterol.14-alpha.demethylase,uracil.phosphoribosyltransferase)	FKS1,lanosterol.14-alpha.demethylase,uracil.phosphoribosyltransferase	ERG11 VF125AL substitution is present in TheiaEuk Clade 3 reference genome
SRR23137769	SAMN32797876	0.5	0.12	0.25	128	0.12	0.25	0.12	0.25		12328829	177.68	C:98.9%[S:98.8%,D:0.1%],F:0.6%,M:0.5%,n:2137	91801	247	Candida auris	Clade3	No variants identified in queried genes (FKS1,lanosterol.14-alpha.demethylase,uracil.phosphoribosyltransferase)	FKS1,lanosterol.14-alpha.demethylase,uracil.phosphoribosyltransferase	ERG11 VF125AL substitution is present in TheiaEuk Clade 3 reference genome
SRR23109082	SAMN32797839										12328813	217.85	C:98.9%[S:98.8%,D:0.1%],F:0.6%,M:0.5%,n:2137	89802	267	Candida auris	Clade3	uracil.phosphoribosyltransferase: uracil phosphoribosyltransferase (missense_variant c.242G>A p.Cys81Tyr; T:178 C:5)	FKS1,lanosterol.14-alpha.demethylase,uracil.phosphoribosyltransferase	ERG11 VF125AL substitution is present in TheiaEuk Clade 3 reference genome
SRR23920633	SAMN33829874										12328718	166.43	C:98.9%[S:98.8%,D:0.1%],F:0.6%,M:0.5%,n:2137	86056	261	Candida auris	Clade3	No variants identified in queried genes (FKS1,lanosterol.14-alpha.demethylase,uracil.phosphoribosyltransferase)	FKS1,lanosterol.14-alpha.demethylase,uracil.phosphoribosyltransferase	ERG11 VF125AL substitution is present in TheiaEuk Clade 3 reference genome
SRR23920768	SAMN33829995										12328690	142.31	C:98.9%[S:98.8%,D:0.1%],F:0.6%,M:0.5%,n:2137	73056	281	Candida auris	Clade3	No variants identified in queried genes (FKS1,lanosterol.14-alpha.demethylase,uracil.phosphoribosyltransferase)	FKS1,lanosterol.14-alpha.demethylase,uracil.phosphoribosyltransferase	ERG11 VF125AL substitution is present in TheiaEuk Clade 3 reference genome
SRR23920663	SAMN33829918										12328677	154.01	C:98.9%[S:98.8%,D:0.1%],F:0.6%,M:0.5%,n:2137	75591	285	Candida auris	Clade3	No variants identified in queried genes (FKS1,lanosterol.14-alpha.demethylase,uracil.phosphoribosyltransferase)	FKS1,lanosterol.14-alpha.demethylase,uracil.phosphoribosyltransferase	ERG11 VF125AL substitution is present in TheiaEuk Clade 3 reference genome
SRR23109065	SAMN32670271	0.5	0.25		64	0.03	0.03	0.03	0.5		12328627	144.97	C:98.9%[S:98.8%,D:0.1%],F:0.6%,M:0.5%,n:2137	79660	288	Candida auris	Clade3	No variants identified in queried genes (FKS1,lanosterol.14-alpha.demethylase,uracil.phosphoribosyltransferase)	FKS1,lanosterol.14-alpha.demethylase,uracil.phosphoribosyltransferase	ERG11 VF125AL substitution is present in TheiaEuk Clade 3 reference genome
SRR23109136	SAMN32670374	0.5	0.25	0.25	256	0.25	0.5	0.25	1		12328563	400.07	C:98.9%[S:98.8%,D:0.1%],F:0.6%,M:0.5%,n:2137	81310	294	Candida auris	Clade3	No variants identified in queried genes (FKS1,lanosterol.14-alpha.demethylase,uracil.phosphoribosyltransferase)	FKS1,lanosterol.14-alpha.demethylase,uracil.phosphoribosyltransferase	ERG11 VF125AL substitution is present in TheiaEuk Clade 3 reference genome
SRR23920726	SAMN33829885										12328499	206.08	C:98.9%[S:98.8%,D:0.1%],F:0.6%,M:0.5%,n:2137	77523	285	Candida auris	Clade3	No variants identified in queried genes (FKS1,lanosterol.14-alpha.demethylase,uracil.phosphoribosyltransferase)	FKS1,lanosterol.14-alpha.demethylase,uracil.phosphoribosyltransferase	ERG11 VF125AL substitution is present in TheiaEuk Clade 3 reference genome
SRR23137752	SAMN32797859										12328490	171.43	C:98.9%[S:98.8%,D:0.1%],F:0.6%,M:0.5%,n:2137	75772	273	Candida auris	Clade3	No variants identified in queried genes (FKS1,lanosterol.14-alpha.demethylase,uracil.phosphoribosyltransferase)	FKS1,lanosterol.14-alpha.demethylase,uracil.phosphoribosyltransferase	ERG11 VF125AL substitution is present in TheiaEuk Clade 3 reference genome
SRR23920758	SAMN33829985										12328459	188.44	C:98.9%[S:98.8%,D:0.1%],F:0.6%,M:0.5%,n:2137	85357	269	Candida auris	Clade3	No variants identified in queried genes (FKS1,lanosterol.14-alpha.demethylase,uracil.phosphoribosyltransferase)	FKS1,lanosterol.14-alpha.demethylase,uracil.phosphoribosyltransferase	ERG11 VF125AL substitution is present in TheiaEuk Clade 3 reference genome
SRR23920750	SAMN33829972										12328336	230.55	C:98.9%[S:98.8%,D:0.1%],F:0.6%,M:0.5%,n:2137	83280	255	Candida auris	Clade3	No variants identified in queried genes (FKS1,lanosterol.14-alpha.demethylase,uracil.phosphoribosyltransferase)	FKS1,lanosterol.14-alpha.demethylase,uracil.phosphoribosyltransferase	ERG11 VF125AL substitution is present in TheiaEuk Clade 3 reference genome
SRR23108999	SAMN32670173										12328324	176.52	C:98.9%[S:98.8%,D:0.1%],F:0.6%,M:0.5%,n:2137	76402	302	Candida auris	Clade3	No variants identified in queried genes (FKS1,lanosterol.14-alpha.demethylase,uracil.phosphoribosyltransferase)	FKS1,lanosterol.14-alpha.demethylase,uracil.phosphoribosyltransferase	ERG11 VF125AL substitution is present in TheiaEuk Clade 3 reference genome
SRR23108835	SAMN32669973										12328305	122.59	C:98.9%[S:98.8%,D:0.1%],F:0.6%,M:0.5%,n:2137	74731	293	Candida auris	Clade3	No variants identified in queried genes (FKS1,lanosterol.14-alpha.demethylase,uracil.phosphoribosyltransferase)	FKS1,lanosterol.14-alpha.demethylase,uracil.phosphoribosyltransferase	ERG11 VF125AL substitution is present in TheiaEuk Clade 3 reference genome
SRR23109221	SAMN32670341										12328261	149.94	C:98.8%[S:98.7%,D:0.1%],F:0.7%,M:0.5%,n:2137	70166	311	Candida auris	Clade3	No variants identified in queried genes (FKS1,lanosterol.14-alpha.demethylase,uracil.phosphoribosyltransferase)	FKS1,lanosterol.14-alpha.demethylase,uracil.phosphoribosyltransferase	ERG11 VF125AL substitution is present in TheiaEuk Clade 3 reference genome
SRR23109146	SAMN32670138										12328184	147.05	C:98.9%[S:98.8%,D:0.1%],F:0.6%,M:0.5%,n:2137	74872	300	Candida auris	Clade3	No variants identified in queried genes (FKS1,lanosterol.14-alpha.demethylase,uracil.phosphoribosyltransferase)	FKS1,lanosterol.14-alpha.demethylase,uracil.phosphoribosyltransferase	ERG11 VF125AL substitution is present in TheiaEuk Clade 3 reference genome
SRR23249005	SAMN32934634										12328079	242.49	C:98.9%[S:98.8%,D:0.1%],F:0.6%,M:0.5%,n:2137	71842	316	Candida auris	Clade3	No variants identified in queried genes (FKS1,lanosterol.14-alpha.demethylase,uracil.phosphoribosyltransferase)	FKS1,lanosterol.14-alpha.demethylase,uracil.phosphoribosyltransferase	ERG11 VF125AL substitution is present in TheiaEuk Clade 3 reference genome
SRR23920719	SAMN33829878										12327984	121.16	C:98.9%[S:98.8%,D:0.1%],F:0.6%,M:0.5%,n:2137	77854	283	Candida auris	Clade3	No variants identified in queried genes (FKS1,lanosterol.14-alpha.demethylase,uracil.phosphoribosyltransferase)	FKS1,lanosterol.14-alpha.demethylase,uracil.phosphoribosyltransferase	ERG11 VF125AL substitution is present in TheiaEuk Clade 3 reference genome
SRR23109023	SAMN32670229										12327918	160.97	C:98.9%[S:98.8%,D:0.1%],F:0.6%,M:0.5%,n:2137	75350	285	Candida auris	Clade3	No variants identified in queried genes (FKS1,lanosterol.14-alpha.demethylase,uracil.phosphoribosyltransferase)	FKS1,lanosterol.14-alpha.demethylase,uracil.phosphoribosyltransferase	ERG11 VF125AL substitution is present in TheiaEuk Clade 3 reference genome
SRR23109004	SAMN32670178										12327866	155.96	C:98.9%[S:98.8%,D:0.1%],F:0.6%,M:0.5%,n:2137	79983	295	Candida auris	Clade3	No variants identified in queried genes (FKS1,lanosterol.14-alpha.demethylase,uracil.phosphoribosyltransferase)	FKS1,lanosterol.14-alpha.demethylase,uracil.phosphoribosyltransferase	ERG11 VF125AL substitution is present in TheiaEuk Clade 3 reference genome
SRR23249004	SAMN32934633										12327841	159.69	C:98.9%[S:98.8%,D:0.1%],F:0.6%,M:0.5%,n:2137	75676	277	Candida auris	Clade3	uracil.phosphoribosyltransferase: uracil phosphoribosyltransferase (missense_variant c.262G>A p.Ala88Thr; T:146 C:2)	FKS1,lanosterol.14-alpha.demethylase,uracil.phosphoribosyltransferase	ERG11 VF125AL substitution is present in TheiaEuk Clade 3 reference genome
SRR23920673	SAMN33829925										12327840	138.56	C:98.9%[S:98.8%,D:0.1%],F:0.6%,M:0.5%,n:2137	78734	274	Candida auris	Clade3	No variants identified in queried genes (FKS1,lanosterol.14-alpha.demethylase,uracil.phosphoribosyltransferase)	FKS1,lanosterol.14-alpha.demethylase,uracil.phosphoribosyltransferase	ERG11 VF125AL substitution is present in TheiaEuk Clade 3 reference genome
SRR23109097	SAMN32670303	0.5	0.25		128	0.12	0.25	0.12	0.5		12327755	121.35	C:98.9%[S:98.8%,D:0.1%],F:0.6%,M:0.5%,n:2137	74334	303	Candida auris	Clade3	FKS1: "1 (missense_variant c.1923A>T p.Arg641Ser; A:100 T:0),uracil.phosphoribosyltransferase: uracil phosphoribosyltransferase (frameshift_variant c.104delG p.Gly35fs; G:78 GC:0)	FKS1,lanosterol.14-alpha.demethylase,uracil.phosphoribosyltransferase	ERG11 VF125AL substitution is present in TheiaEuk Clade 3 reference genome
SRR23108891	SAMN32670125										12327754	164.75	C:98.9%[S:98.8%,D:0.1%],F:0.6%,M:0.5%,n:2137	72338	295	Candida auris	Clade3	No variants identified in queried genes (FKS1,lanosterol.14-alpha.demethylase,uracil.phosphoribosyltransferase)	FKS1,lanosterol.14-alpha.demethylase,uracil.phosphoribosyltransferase	ERG11 VF125AL substitution is present in TheiaEuk Clade 3 reference genome
SRR23109227	SAMN32670347	0.25	0.12	0.12	256	0.12	0.25	0.12	0.25		12327729	137.35	C:98.9%[S:98.8%,D:0.1%],F:0.6%,M:0.5%,n:2137	74764	296	Candida auris	Clade3	No variants identified in queried genes (FKS1,lanosterol.14-alpha.demethylase,uracil.phosphoribosyltransferase)	FKS1,lanosterol.14-alpha.demethylase,uracil.phosphoribosyltransferase	ERG11 VF125AL substitution is present in TheiaEuk Clade 3 reference genome
SRR23137746	SAMN32797853										12327636	223.2	C:98.9%[S:98.8%,D:0.1%],F:0.6%,M:0.5%,n:2137	69617	291	Candida auris	Clade3	No variants identified in queried genes (FKS1,lanosterol.14-alpha.demethylase,uracil.phosphoribosyltransferase)	FKS1,lanosterol.14-alpha.demethylase,uracil.phosphoribosyltransferase	ERG11 VF125AL substitution is present in TheiaEuk Clade 3 reference genome
SRR23920725	SAMN33829884										12327462	193.29	C:98.8%[S:98.7%,D:0.1%],F:0.6%,M:0.6%,n:2137	67703	305	Candida auris	Clade3	No variants identified in queried genes (FKS1,lanosterol.14-alpha.demethylase,uracil.phosphoribosyltransferase)	FKS1,lanosterol.14-alpha.demethylase,uracil.phosphoribosyltransferase	ERG11 VF125AL substitution is present in TheiaEuk Clade 3 reference genome
SRR23920721	SAMN33829880										12327460	246.36	C:98.9%[S:98.8%,D:0.1%],F:0.6%,M:0.5%,n:2137	66392	309	Candida auris	Clade3	No variants identified in queried genes (FKS1,lanosterol.14-alpha.demethylase,uracil.phosphoribosyltransferase)	FKS1,lanosterol.14-alpha.demethylase,uracil.phosphoribosyltransferase	ERG11 VF125AL substitution is present in TheiaEuk Clade 3 reference genome
SRR23920718	SAMN33829877										12327379	220.02	C:98.9%[S:98.8%,D:0.1%],F:0.6%,M:0.5%,n:2137	85206	264	Candida auris	Clade3	No variants identified in queried genes (FKS1,lanosterol.14-alpha.demethylase,uracil.phosphoribosyltransferase)	FKS1,lanosterol.14-alpha.demethylase,uracil.phosphoribosyltransferase	ERG11 VF125AL substitution is present in TheiaEuk Clade 3 reference genome
SRR23249015	SAMN32934644	0.12	0.06	0.06	256	0.06	0.12	0.06	0.25		12327159	170.63	C:98.9%[S:98.8%,D:0.1%],F:0.6%,M:0.5%,n:2137	87680	269	Candida auris	Clade3	uracil.phosphoribosyltransferase: uracil phosphoribosyltransferase (missense_variant c.308T>G p.Val103Gly; C:146 A:0)	FKS1,lanosterol.14-alpha.demethylase,uracil.phosphoribosyltransferase	ERG11 VF125AL substitution is present in TheiaEuk Clade 3 reference genome
SRR23920665	SAMN33829936										12327157	295.8	C:98.9%[S:98.8%,D:0.1%],F:0.6%,M:0.5%,n:2137	71662	305	Candida auris	Clade3	No variants identified in queried genes (FKS1,lanosterol.14-alpha.demethylase,uracil.phosphoribosyltransferase)	FKS1,lanosterol.14-alpha.demethylase,uracil.phosphoribosyltransferase	ERG11 VF125AL substitution is present in TheiaEuk Clade 3 reference genome
SRR23920657	SAMN33829912										12327143	267.71	C:98.9%[S:98.8%,D:0.1%],F:0.6%,M:0.5%,n:2137	83278	291	Candida auris	Clade3	No variants identified in queried genes (FKS1,lanosterol.14-alpha.demethylase,uracil.phosphoribosyltransferase)	FKS1,lanosterol.14-alpha.demethylase,uracil.phosphoribosyltransferase	ERG11 VF125AL substitution is present in TheiaEuk Clade 3 reference genome
SRR23108997	SAMN32670171	0.12	0.03		256	0.12	0.25	0.06	0.5		12327038	142.08	C:98.9%[S:98.8%,D:0.1%],F:0.6%,M:0.5%,n:2137	67971	313	Candida auris	Clade3	No variants identified in queried genes (FKS1,lanosterol.14-alpha.demethylase,uracil.phosphoribosyltransferase)	FKS1,lanosterol.14-alpha.demethylase,uracil.phosphoribosyltransferase	ERG11 VF125AL substitution is present in TheiaEuk Clade 3 reference genome
SRR23137737	SAMN32797844										12326824	160.19	C:98.9%[S:98.8%,D:0.1%],F:0.6%,M:0.5%,n:2137	73516	282	Candida auris	Clade3	No variants identified in queried genes (FKS1,lanosterol.14-alpha.demethylase,uracil.phosphoribosyltransferase)	FKS1,lanosterol.14-alpha.demethylase,uracil.phosphoribosyltransferase	ERG11 VF125AL substitution is present in TheiaEuk Clade 3 reference genome
SRR23108783	SAMN32670030										12326747	140.12	C:98.9%[S:98.8%,D:0.1%],F:0.6%,M:0.5%,n:2137	77825	288	Candida auris	Clade3	No variants identified in queried genes (FKS1,lanosterol.14-alpha.demethylase,uracil.phosphoribosyltransferase)	FKS1,lanosterol.14-alpha.demethylase,uracil.phosphoribosyltransferase	ERG11 VF125AL substitution is present in TheiaEuk Clade 3 reference genome
SRR23920672	SAMN33829924										12326713	110.65	C:98.9%[S:98.8%,D:0.1%],F:0.6%,M:0.5%,n:2137	57061	373	Candida auris	Clade3	No variants identified in queried genes (FKS1,lanosterol.14-alpha.demethylase,uracil.phosphoribosyltransferase)	FKS1,lanosterol.14-alpha.demethylase,uracil.phosphoribosyltransferase	ERG11 VF125AL substitution is present in TheiaEuk Clade 3 reference genome
SRR23109072	SAMN32797863										12326652	143.59	C:98.9%[S:98.8%,D:0.1%],F:0.6%,M:0.5%,n:2137	69646	306	Candida auris	Clade3	No variants identified in queried genes (FKS1,lanosterol.14-alpha.demethylase,uracil.phosphoribosyltransferase)	FKS1,lanosterol.14-alpha.demethylase,uracil.phosphoribosyltransferase	ERG11 VF125AL substitution is present in TheiaEuk Clade 3 reference genome
SRR23920693	SAMN33829956										12326310	165.66	C:98.9%[S:98.8%,D:0.1%],F:0.6%,M:0.5%,n:2137	73516	295	Candida auris	Clade3	No variants identified in queried genes (FKS1,lanosterol.14-alpha.demethylase,uracil.phosphoribosyltransferase)	FKS1,lanosterol.14-alpha.demethylase,uracil.phosphoribosyltransferase	ERG11 VF125AL substitution is present in TheiaEuk Clade 3 reference genome
SRR23109144	SAMN32670136	0.5	0.25	0.25	256	0.12	0.5	0.25	1		12326152	212.57	C:98.9%[S:98.8%,D:0.1%],F:0.6%,M:0.5%,n:2137	66497	318	Candida auris	Clade3	No variants identified in queried genes (FKS1,lanosterol.14-alpha.demethylase,uracil.phosphoribosyltransferase)	FKS1,lanosterol.14-alpha.demethylase,uracil.phosphoribosyltransferase	ERG11 VF125AL substitution is present in TheiaEuk Clade 3 reference genome
SRR23109082	SAMN32670288	0.03	0.03	0.06	>256	0.25	0.5	0.25	0.5		12326062	400.86	C:98.8%[S:98.7%,D:0.1%],F:0.6%,M:0.6%,n:2137	77273	286	Candida auris	Clade3	No variants identified in queried genes (FKS1,lanosterol.14-alpha.demethylase,uracil.phosphoribosyltransferase)	FKS1,lanosterol.14-alpha.demethylase,uracil.phosphoribosyltransferase	ERG11 VF125AL substitution is present in TheiaEuk Clade 3 reference genome
SRR23248983	SAMN32934612										12325983	186.7	C:98.9%[S:98.8%,D:0.1%],F:0.6%,M:0.5%,n:2137	74449	295	Candida auris	Clade3	No variants identified in queried genes (FKS1,lanosterol.14-alpha.demethylase,uracil.phosphoribosyltransferase)	FKS1,lanosterol.14-alpha.demethylase,uracil.phosphoribosyltransferase	ERG11 VF125AL substitution is present in TheiaEuk Clade 3 reference genome
SRR23249003	SAMN32934632										12325944	171.75	C:98.9%[S:98.8%,D:0.1%],F:0.6%,M:0.5%,n:2137	63315	324	Candida auris	Clade3	No variants identified in queried genes (FKS1,lanosterol.14-alpha.demethylase,uracil.phosphoribosyltransferase)	FKS1,lanosterol.14-alpha.demethylase,uracil.phosphoribosyltransferase	ERG11 VF125AL substitution is present in TheiaEuk Clade 3 reference genome
SRR23137775	SAMN32797882	0.5	0.12	0.12	256	0.12	0.5	0.25	0.5		12325904	180.51	C:98.9%[S:98.8%,D:0.1%],F:0.6%,M:0.5%,n:2137	57916	338	Candida auris	Clade3	No variants identified in queried genes (FKS1,lanosterol.14-alpha.demethylase,uracil.phosphoribosyltransferase)	FKS1,lanosterol.14-alpha.demethylase,uracil.phosphoribosyltransferase	ERG11 VF125AL substitution is present in TheiaEuk Clade 3 reference genome
SRR23920656	SAMN33829911										12325858	279.49	C:98.9%[S:98.8%,D:0.1%],F:0.6%,M:0.5%,n:2137	62461	343	Candida auris	Clade3	No variants identified in queried genes (FKS1,lanosterol.14-alpha.demethylase,uracil.phosphoribosyltransferase)	FKS1,lanosterol.14-alpha.demethylase,uracil.phosphoribosyltransferase	ERG11 VF125AL substitution is present in TheiaEuk Clade 3 reference genome
SRR23920761	SAMN33829982										12325856	427.99	C:98.9%[S:98.8%,D:0.1%],F:0.6%,M:0.5%,n:2137	71997	315	Candida auris	Clade3	No variants identified in queried genes (FKS1,lanosterol.14-alpha.demethylase,uracil.phosphoribosyltransferase)	FKS1,lanosterol.14-alpha.demethylase,uracil.phosphoribosyltransferase	ERG11 VF125AL substitution is present in TheiaEuk Clade 3 reference genome
SRR23249007	SAMN32934608										12325830	158.64	C:98.9%[S:98.8%,D:0.1%],F:0.6%,M:0.5%,n:2137	67413	326	Candida auris	Clade3	No variants identified in queried genes (FKS1,lanosterol.14-alpha.demethylase,uracil.phosphoribosyltransferase)	FKS1,lanosterol.14-alpha.demethylase,uracil.phosphoribosyltransferase	ERG11 VF125AL substitution is present in TheiaEuk Clade 3 reference genome
SRR23109085	SAMN32934614										12325769	123.63	C:98.9%[S:98.8%,D:0.1%],F:0.6%,M:0.5%,n:2137	68063	328	Candida auris	Clade3	No variants identified in queried genes (FKS1,lanosterol.14-alpha.demethylase,uracil.phosphoribosyltransferase)	FKS1,lanosterol.14-alpha.demethylase,uracil.phosphoribosyltransferase	ERG11 VF125AL substitution is present in TheiaEuk Clade 3 reference genome
SRR23137738	SAMN32797845										12325731	165.81	C:98.9%[S:98.8%,D:0.1%],F:0.6%,M:0.5%,n:2137	67418	311	Candida auris	Clade3	No variants identified in queried genes (FKS1,lanosterol.14-alpha.demethylase,uracil.phosphoribosyltransferase)	FKS1,lanosterol.14-alpha.demethylase,uracil.phosphoribosyltransferase	ERG11 VF125AL substitution is present in TheiaEuk Clade 3 reference genome
SRR23249000	SAMN32934629										12325661	179.64	C:98.9%[S:98.8%,D:0.1%],F:0.6%,M:0.5%,n:2137	72036	320	Candida auris	Clade3	No variants identified in queried genes (FKS1,lanosterol.14-alpha.demethylase,uracil.phosphoribosyltransferase)	FKS1,lanosterol.14-alpha.demethylase,uracil.phosphoribosyltransferase	ERG11 VF125AL substitution is present in TheiaEuk Clade 3 reference genome
SRR23137882	SAMN32797987										12325654	161.9	C:98.9%[S:98.8%,D:0.1%],F:0.6%,M:0.5%,n:2137	78627	295	Candida auris	Clade3	No variants identified in queried genes (FKS1,lanosterol.14-alpha.demethylase,uracil.phosphoribosyltransferase)	FKS1,lanosterol.14-alpha.demethylase,uracil.phosphoribosyltransferase	ERG11 VF125AL substitution is present in TheiaEuk Clade 3 reference genome
SRR23137792	SAMN32797897										12325552	227.42	C:98.9%[S:98.8%,D:0.1%],F:0.6%,M:0.5%,n:2137	62829	322	Candida auris	Clade3	No variants identified in queried genes (FKS1,lanosterol.14-alpha.demethylase,uracil.phosphoribosyltransferase)	FKS1,lanosterol.14-alpha.demethylase,uracil.phosphoribosyltransferase	ERG11 VF125AL substitution is present in TheiaEuk Clade 3 reference genome
SRR23137791	SAMN32797896										12325462	214.2	C:98.9%[S:98.8%,D:0.1%],F:0.6%,M:0.5%,n:2137	67522	349	Candida auris	Clade3	No variants identified in queried genes (FKS1,lanosterol.14-alpha.demethylase,uracil.phosphoribosyltransferase)	FKS1,lanosterol.14-alpha.demethylase,uracil.phosphoribosyltransferase	ERG11 VF125AL substitution is present in TheiaEuk Clade 3 reference genome
SRR23137766	SAMN32797873	0.5	0.12	0.25	128	0.25	0.25	0.12	0.5		12325392	155.08	C:98.9%[S:98.8%,D:0.1%],F:0.6%,M:0.5%,n:2137	74177	302	Candida auris	Clade3	No variants identified in queried genes (FKS1,lanosterol.14-alpha.demethylase,uracil.phosphoribosyltransferase)	FKS1,lanosterol.14-alpha.demethylase,uracil.phosphoribosyltransferase	ERG11 VF125AL substitution is present in TheiaEuk Clade 3 reference genome
SRR23109104	SAMN32670310										12325261	125.72	C:98.9%[S:98.8%,D:0.1%],F:0.6%,M:0.5%,n:2137	68267	309	Candida auris	Clade3	No variants identified in queried genes (FKS1,lanosterol.14-alpha.demethylase,uracil.phosphoribosyltransferase)	FKS1,lanosterol.14-alpha.demethylase,uracil.phosphoribosyltransferase	ERG11 VF125AL substitution is present in TheiaEuk Clade 3 reference genome
SRR23109124	SAMN32670362										12325197	101.73	C:98.9%[S:98.8%,D:0.1%],F:0.6%,M:0.5%,n:2137	54672	425	Candida auris	Clade3	No variants identified in queried genes (FKS1,lanosterol.14-alpha.demethylase,uracil.phosphoribosyltransferase)	FKS1,lanosterol.14-alpha.demethylase,uracil.phosphoribosyltransferase	ERG11 VF125AL substitution is present in TheiaEuk Clade 3 reference genome
SRR23920658	SAMN33829913										12325078	182.04	C:98.9%[S:98.8%,D:0.1%],F:0.6%,M:0.5%,n:2137	65086	333	Candida auris	Clade3	No variants identified in queried genes (FKS1,lanosterol.14-alpha.demethylase,uracil.phosphoribosyltransferase)	FKS1,lanosterol.14-alpha.demethylase,uracil.phosphoribosyltransferase	ERG11 VF125AL substitution is present in TheiaEuk Clade 3 reference genome
SRR23137790	SAMN32797831										12325050	155.36	C:98.9%[S:98.8%,D:0.1%],F:0.6%,M:0.5%,n:2137	71999	312	Candida auris	Clade3	No variants identified in queried genes (FKS1,lanosterol.14-alpha.demethylase,uracil.phosphoribosyltransferase)	FKS1,lanosterol.14-alpha.demethylase,uracil.phosphoribosyltransferase	ERG11 VF125AL substitution is present in TheiaEuk Clade 3 reference genome
SRR23137755	SAMN32797862										12325034	156.8	C:98.9%[S:98.8%,D:0.1%],F:0.6%,M:0.5%,n:2137	72610	327	Candida auris	Clade3	No variants identified in queried genes (FKS1,lanosterol.14-alpha.demethylase,uracil.phosphoribosyltransferase)	FKS1,lanosterol.14-alpha.demethylase,uracil.phosphoribosyltransferase	ERG11 VF125AL substitution is present in TheiaEuk Clade 3 reference genome
SRR23248982	SAMN32934611										12324976	196.77	C:98.9%[S:98.8%,D:0.1%],F:0.6%,M:0.5%,n:2137	66076	305	Candida auris	Clade3	No variants identified in queried genes (FKS1,lanosterol.14-alpha.demethylase,uracil.phosphoribosyltransferase)	FKS1,lanosterol.14-alpha.demethylase,uracil.phosphoribosyltransferase	ERG11 VF125AL substitution is present in TheiaEuk Clade 3 reference genome
SRR23249014	SAMN32934643	0.12	0.06	0.06	128	0.06	0.25	0.06	0.5		12324938	239.54	C:98.9%[S:98.8%,D:0.1%],F:0.6%,M:0.5%,n:2137	69804	321	Candida auris	Clade3	No variants identified in queried genes (FKS1,lanosterol.14-alpha.demethylase,uracil.phosphoribosyltransferase)	FKS1,lanosterol.14-alpha.demethylase,uracil.phosphoribosyltransferase	ERG11 VF125AL substitution is present in TheiaEuk Clade 3 reference genome
SRR23109211	SAMN32670331	0.5	0.25	0.12	256	0.12	0.12	0.12	1		12324929	122.28	C:98.9%[S:98.8%,D:0.1%],F:0.6%,M:0.5%,n:2137	73217	333	Candida auris	Clade3	No variants identified in queried genes (FKS1,lanosterol.14-alpha.demethylase,uracil.phosphoribosyltransferase)	FKS1,lanosterol.14-alpha.demethylase,uracil.phosphoribosyltransferase	ERG11 VF125AL substitution is present in TheiaEuk Clade 3 reference genome
SRR23920715	SAMN33829870										12324646	202.89	C:98.9%[S:98.8%,D:0.1%],F:0.6%,M:0.5%,n:2137	70375	338	Candida auris	Clade3	No variants identified in queried genes (FKS1,lanosterol.14-alpha.demethylase,uracil.phosphoribosyltransferase)	FKS1,lanosterol.14-alpha.demethylase,uracil.phosphoribosyltransferase	ERG11 VF125AL substitution is present in TheiaEuk Clade 3 reference genome
SRR23109076	SAMN32797852										12324636	181.56	C:98.9%[S:98.8%,D:0.1%],F:0.6%,M:0.5%,n:2137	72029	321	Candida auris	Clade3	No variants identified in queried genes (FKS1,lanosterol.14-alpha.demethylase,uracil.phosphoribosyltransferase)	FKS1,lanosterol.14-alpha.demethylase,uracil.phosphoribosyltransferase	ERG11 VF125AL substitution is present in TheiaEuk Clade 3 reference genome
SRR23109070	SAMN32797871										12324586	160.44	C:98.9%[S:98.8%,D:0.1%],F:0.6%,M:0.5%,n:2137	70198	314	Candida auris	Clade3	No variants identified in queried genes (FKS1,lanosterol.14-alpha.demethylase,uracil.phosphoribosyltransferase)	FKS1,lanosterol.14-alpha.demethylase,uracil.phosphoribosyltransferase	ERG11 VF125AL substitution is present in TheiaEuk Clade 3 reference genome
SRR23920661	SAMN33829916										12324542	150.42	C:98.9%[S:98.8%,D:0.1%],F:0.6%,M:0.5%,n:2137	73583	289	Candida auris	Clade3	No variants identified in queried genes (FKS1,lanosterol.14-alpha.demethylase,uracil.phosphoribosyltransferase)	FKS1,lanosterol.14-alpha.demethylase,uracil.phosphoribosyltransferase	ERG11 VF125AL substitution is present in TheiaEuk Clade 3 reference genome
SRR23109079	SAMN32797846										12324450	200.12	C:98.9%[S:98.8%,D:0.1%],F:0.6%,M:0.5%,n:2137	77371	304	Candida auris	Clade3	uracil.phosphoribosyltransferase: uracil phosphoribosyltransferase (missense_variant c.308T>G p.Val103Gly; C:137 A:0)	FKS1,lanosterol.14-alpha.demethylase,uracil.phosphoribosyltransferase	ERG11 VF125AL substitution is present in TheiaEuk Clade 3 reference genome
SRR23109229	SAMN32670349	0.06	0.06	0.06	256	0.12	0.25	0.12	0.25		12324421	174.58	C:98.9%[S:98.8%,D:0.1%],F:0.6%,M:0.5%,n:2137	64042	339	Candida auris	Clade3	No variants identified in queried genes (FKS1,lanosterol.14-alpha.demethylase,uracil.phosphoribosyltransferase)	FKS1,lanosterol.14-alpha.demethylase,uracil.phosphoribosyltransferase	ERG11 VF125AL substitution is present in TheiaEuk Clade 3 reference genome
SRR23137773	SAMN32797880	0.5	0.25	0.12	256	0.25	0.5	0.25	0.5		12324293	206.7	C:98.9%[S:98.8%,D:0.1%],F:0.6%,M:0.5%,n:2137	63623	344	Candida auris	Clade3	uracil.phosphoribosyltransferase: uracil phosphoribosyltransferase (frameshift_variant c.104delG p.Gly35fs; G:179 GC:2)	FKS1,lanosterol.14-alpha.demethylase,uracil.phosphoribosyltransferase	ERG11 VF125AL substitution is present in TheiaEuk Clade 3 reference genome
SRR20081645	SAMN29634998	1	0.25	0.25	>256	0.25	0.5	0.25	0.5		12324221	358.96	C:98.9%[S:98.8%,D:0.1%],F:0.6%,M:0.5%,n:2137	67700	321	Candida auris	Clade3	No variants identified in queried genes (FKS1,lanosterol.14-alpha.demethylase,uracil.phosphoribosyltransferase)	FKS1,lanosterol.14-alpha.demethylase,uracil.phosphoribosyltransferase	ERG11 VF125AL substitution is present in TheiaEuk Clade 3 reference genome
SRR23109183	SAMN32670207	0.25	0.12		64	0.12	0.25	0.12	0.5		12324102	123.02	C:98.9%[S:98.8%,D:0.1%],F:0.6%,M:0.5%,n:2137	62820	321	Candida auris	Clade3	No variants identified in queried genes (FKS1,lanosterol.14-alpha.demethylase,uracil.phosphoribosyltransferase)	FKS1,lanosterol.14-alpha.demethylase,uracil.phosphoribosyltransferase	ERG11 VF125AL substitution is present in TheiaEuk Clade 3 reference genome
SRR23109081	SAMN32934635										12324015	181.23	C:98.9%[S:98.8%,D:0.1%],F:0.6%,M:0.5%,n:2137	66200	335	Candida auris	Clade3	No variants identified in queried genes (FKS1,lanosterol.14-alpha.demethylase,uracil.phosphoribosyltransferase)	FKS1,lanosterol.14-alpha.demethylase,uracil.phosphoribosyltransferase	ERG11 VF125AL substitution is present in TheiaEuk Clade 3 reference genome
SRR23249021	SAMN32934650										12323968	237.98	C:98.9%[S:98.8%,D:0.1%],F:0.6%,M:0.5%,n:2137	59708	338	Candida auris	Clade3	No variants identified in queried genes (FKS1,lanosterol.14-alpha.demethylase,uracil.phosphoribosyltransferase)	FKS1,lanosterol.14-alpha.demethylase,uracil.phosphoribosyltransferase	ERG11 VF125AL substitution is present in TheiaEuk Clade 3 reference genome
SRR23137757	SAMN32797864										12323824	158.76	C:98.8%[S:98.7%,D:0.1%],F:0.7%,M:0.5%,n:2137	66202	337	Candida auris	Clade3	No variants identified in queried genes (FKS1,lanosterol.14-alpha.demethylase,uracil.phosphoribosyltransferase)	FKS1,lanosterol.14-alpha.demethylase,uracil.phosphoribosyltransferase	ERG11 VF125AL substitution is present in TheiaEuk Clade 3 reference genome
SRR23137816	SAMN32797921										12323738	182.28	C:98.9%[S:98.8%,D:0.1%],F:0.6%,M:0.5%,n:2137	62559	328	Candida auris	Clade3	No variants identified in queried genes (FKS1,lanosterol.14-alpha.demethylase,uracil.phosphoribosyltransferase)	FKS1,lanosterol.14-alpha.demethylase,uracil.phosphoribosyltransferase	ERG11 VF125AL substitution is present in TheiaEuk Clade 3 reference genome
SRR23109017	SAMN32670038										12323494	45.5	C:98.9%[S:98.8%,D:0.1%],F:0.6%,M:0.5%,n:2137	35260	655	Candida auris	Clade3	No variants identified in queried genes (FKS1,lanosterol.14-alpha.demethylase,uracil.phosphoribosyltransferase)	FKS1,lanosterol.14-alpha.demethylase,uracil.phosphoribosyltransferase	ERG11 VF125AL substitution is present in TheiaEuk Clade 3 reference genome
SRR23108758	SAMN32670005	0.5	0.25		128	0.25	0.5	0.25	0.5		12323431	63.7	C:98.9%[S:98.8%,D:0.1%],F:0.6%,M:0.5%,n:2137	48319	481	Candida auris	Clade3	No variants identified in queried genes (FKS1,lanosterol.14-alpha.demethylase,uracil.phosphoribosyltransferase)	FKS1,lanosterol.14-alpha.demethylase,uracil.phosphoribosyltransferase	ERG11 VF125AL substitution is present in TheiaEuk Clade 3 reference genome
SRR23248998	SAMN32934627										12323307	144.91	C:98.9%[S:98.8%,D:0.1%],F:0.6%,M:0.5%,n:2137	71578	301	Candida auris	Clade3	No variants identified in queried genes (FKS1,lanosterol.14-alpha.demethylase,uracil.phosphoribosyltransferase)	FKS1,lanosterol.14-alpha.demethylase,uracil.phosphoribosyltransferase	ERG11 VF125AL substitution is present in TheiaEuk Clade 3 reference genome
SRR23109095	SAMN32670301	0.06	0.03		256	0.06	0.12	0.06	0.25		12323298	170.07	C:98.9%[S:98.8%,D:0.1%],F:0.6%,M:0.5%,n:2137	75881	288	Candida auris	Clade3	No variants identified in queried genes (FKS1,lanosterol.14-alpha.demethylase,uracil.phosphoribosyltransferase)	FKS1,lanosterol.14-alpha.demethylase,uracil.phosphoribosyltransferase	ERG11 VF125AL substitution is present in TheiaEuk Clade 3 reference genome
SRR23137730	SAMN32797837										12323283	139.42	C:98.9%[S:98.8%,D:0.1%],F:0.6%,M:0.5%,n:2137	66937	330	Candida auris	Clade3	No variants identified in queried genes (FKS1,lanosterol.14-alpha.demethylase,uracil.phosphoribosyltransferase)	FKS1,lanosterol.14-alpha.demethylase,uracil.phosphoribosyltransferase	ERG11 VF125AL substitution is present in TheiaEuk Clade 3 reference genome
SRR23920744	SAMN33829964										12323128	84.95	C:98.9%[S:98.8%,D:0.1%],F:0.6%,M:0.5%,n:2137	56276	380	Candida auris	Clade3	No variants identified in queried genes (FKS1,lanosterol.14-alpha.demethylase,uracil.phosphoribosyltransferase)	FKS1,lanosterol.14-alpha.demethylase,uracil.phosphoribosyltransferase	ERG11 VF125AL substitution is present in TheiaEuk Clade 3 reference genome
SRR23109075	SAMN32797854										12323018	139.78	C:98.9%[S:98.8%,D:0.1%],F:0.6%,M:0.5%,n:2137	70392	320	Candida auris	Clade3	No variants identified in queried genes (FKS1,lanosterol.14-alpha.demethylase,uracil.phosphoribosyltransferase)	FKS1,lanosterol.14-alpha.demethylase,uracil.phosphoribosyltransferase	ERG11 VF125AL substitution is present in TheiaEuk Clade 3 reference genome
SRR23109027	SAMN32670233	0.12	0.12		32	0.12	0.25	0.12	0.5		12322929	119.49	C:98.9%[S:98.8%,D:0.1%],F:0.6%,M:0.5%,n:2137	60114	369	Candida auris	Clade3	No variants identified in queried genes (FKS1,lanosterol.14-alpha.demethylase,uracil.phosphoribosyltransferase)	FKS1,lanosterol.14-alpha.demethylase,uracil.phosphoribosyltransferase	ERG11 VF125AL substitution is present in TheiaEuk Clade 3 reference genome
SRR23137731	SAMN32797838										12322810	234.12	C:98.9%[S:98.8%,D:0.1%],F:0.6%,M:0.5%,n:2137	73516	317	Candida auris	Clade3	No variants identified in queried genes (FKS1,lanosterol.14-alpha.demethylase,uracil.phosphoribosyltransferase)	FKS1,lanosterol.14-alpha.demethylase,uracil.phosphoribosyltransferase	ERG11 VF125AL substitution is present in TheiaEuk Clade 3 reference genome
SRR23920752	SAMN33829991										12322746	103.32	C:98.9%[S:98.8%,D:0.1%],F:0.6%,M:0.5%,n:2137	58508	364	Candida auris	Clade3	No variants identified in queried genes (FKS1,lanosterol.14-alpha.demethylase,uracil.phosphoribosyltransferase)	FKS1,lanosterol.14-alpha.demethylase,uracil.phosphoribosyltransferase	ERG11 VF125AL substitution is present in TheiaEuk Clade 3 reference genome
SRR23920740	SAMN33829899										12322616	162.47	C:98.9%[S:98.8%,D:0.1%],F:0.6%,M:0.5%,n:2137	62486	339	Candida auris	Clade3	uracil.phosphoribosyltransferase: uracil phosphoribosyltransferase (missense_variant c.308T>G p.Val103Gly; C:126 A:0)	FKS1,lanosterol.14-alpha.demethylase,uracil.phosphoribosyltransferase	ERG11 VF125AL substitution is present in TheiaEuk Clade 3 reference genome
SRR23108864	SAMN32670002	0.25	0.06		256	0.12	0.25	0.12	0.5		12322301	71.26	C:98.8%[S:98.7%,D:0.1%],F:0.6%,M:0.6%,n:2137	44349	464	Candida auris	Clade3	No variants identified in queried genes (FKS1,lanosterol.14-alpha.demethylase,uracil.phosphoribosyltransferase)	FKS1,lanosterol.14-alpha.demethylase,uracil.phosphoribosyltransferase	ERG11 VF125AL substitution is present in TheiaEuk Clade 3 reference genome
SRR23920662	SAMN33829917										12322260	97.57	C:98.9%[S:98.8%,D:0.1%],F:0.6%,M:0.5%,n:2137	56327	380	Candida auris	Clade3	No variants identified in queried genes (FKS1,lanosterol.14-alpha.demethylase,uracil.phosphoribosyltransferase)	FKS1,lanosterol.14-alpha.demethylase,uracil.phosphoribosyltransferase	ERG11 VF125AL substitution is present in TheiaEuk Clade 3 reference genome
SRR23109089	SAMN32670295										12322229	124.19	C:98.9%[S:98.8%,D:0.1%],F:0.6%,M:0.5%,n:2137	61515	341	Candida auris	Clade3	No variants identified in queried genes (FKS1,lanosterol.14-alpha.demethylase,uracil.phosphoribosyltransferase)	FKS1,lanosterol.14-alpha.demethylase,uracil.phosphoribosyltransferase	ERG11 VF125AL substitution is present in TheiaEuk Clade 3 reference genome
SRR23109224	SAMN32670344										12322196	184.95	C:98.9%[S:98.8%,D:0.1%],F:0.6%,M:0.5%,n:2137	64332	360	Candida auris	Clade3	No variants identified in queried genes (FKS1,lanosterol.14-alpha.demethylase,uracil.phosphoribosyltransferase)	FKS1,lanosterol.14-alpha.demethylase,uracil.phosphoribosyltransferase	ERG11 VF125AL substitution is present in TheiaEuk Clade 3 reference genome
SRR23249012	SAMN32934641	0.12	0.06	0.06	128	0.06	0.25	0.12	0.25		12322195	119.6	C:98.9%[S:98.8%,D:0.1%],F:0.6%,M:0.5%,n:2137	53114	405	Candida auris	Clade3	No variants identified in queried genes (FKS1,lanosterol.14-alpha.demethylase,uracil.phosphoribosyltransferase)	FKS1,lanosterol.14-alpha.demethylase,uracil.phosphoribosyltransferase	ERG11 VF125AL substitution is present in TheiaEuk Clade 3 reference genome
SRR23920644	SAMN33829865										12322075	164.76	C:98.9%[S:98.8%,D:0.1%],F:0.6%,M:0.5%,n:2137	85466	255	Candida auris	Clade3	No variants identified in queried genes (FKS1,lanosterol.14-alpha.demethylase,uracil.phosphoribosyltransferase)	FKS1,lanosterol.14-alpha.demethylase,uracil.phosphoribosyltransferase	ERG11 VF125AL substitution is present in TheiaEuk Clade 3 reference genome
SRR23920770	SAMN33829993										12322057	110.86	C:98.8%[S:98.7%,D:0.1%],F:0.6%,M:0.6%,n:2137	52747	440	Candida auris	Clade3	No variants identified in queried genes (FKS1,lanosterol.14-alpha.demethylase,uracil.phosphoribosyltransferase)	FKS1,lanosterol.14-alpha.demethylase,uracil.phosphoribosyltransferase	ERG11 VF125AL substitution is present in TheiaEuk Clade 3 reference genome
SRR23920727	SAMN33829886										12321840	99.34	C:98.9%[S:98.8%,D:0.1%],F:0.6%,M:0.5%,n:2137	53677	401	Candida auris	Clade3	No variants identified in queried genes (FKS1,lanosterol.14-alpha.demethylase,uracil.phosphoribosyltransferase)	FKS1,lanosterol.14-alpha.demethylase,uracil.phosphoribosyltransferase	ERG11 VF125AL substitution is present in TheiaEuk Clade 3 reference genome
SRR23920771	SAMN33829992										12321785	69.02	C:98.9%[S:98.8%,D:0.1%],F:0.6%,M:0.5%,n:2137	61208	368	Candida auris	Clade3	No variants identified in queried genes (FKS1,lanosterol.14-alpha.demethylase,uracil.phosphoribosyltransferase)	FKS1,lanosterol.14-alpha.demethylase,uracil.phosphoribosyltransferase	ERG11 VF125AL substitution is present in TheiaEuk Clade 3 reference genome
SRR23248980	SAMN32934609										12321362	151.65	C:98.9%[S:98.8%,D:0.1%],F:0.6%,M:0.5%,n:2137	64373	359	Candida auris	Clade3	No variants identified in queried genes (FKS1,lanosterol.14-alpha.demethylase,uracil.phosphoribosyltransferase)	FKS1,lanosterol.14-alpha.demethylase,uracil.phosphoribosyltransferase	ERG11 VF125AL substitution is present in TheiaEuk Clade 3 reference genome
SRR23137780	SAMN32797887										12321198	192.11	C:98.9%[S:98.8%,D:0.1%],F:0.6%,M:0.5%,n:2137	57911	371	Candida auris	Clade3	No variants identified in queried genes (FKS1,lanosterol.14-alpha.demethylase,uracil.phosphoribosyltransferase)	FKS1,lanosterol.14-alpha.demethylase,uracil.phosphoribosyltransferase	ERG11 VF125AL substitution is present in TheiaEuk Clade 3 reference genome
SRR23109226	SAMN32670346	0.25	0.12	0.12	256	0.12	0.25	0.12	0.13		12321165	161.83	C:98.9%[S:98.8%,D:0.1%],F:0.6%,M:0.5%,n:2137	62356	358	Candida auris	Clade3	No variants identified in queried genes (FKS1,lanosterol.14-alpha.demethylase,uracil.phosphoribosyltransferase)	FKS1,lanosterol.14-alpha.demethylase,uracil.phosphoribosyltransferase	ERG11 VF125AL substitution is present in TheiaEuk Clade 3 reference genome
SRR23109171	SAMN32670195										12321117	88.41	C:98.9%[S:98.8%,D:0.1%],F:0.6%,M:0.5%,n:2137	53451	398	Candida auris	Clade3	No variants identified in queried genes (FKS1,lanosterol.14-alpha.demethylase,uracil.phosphoribosyltransferase)	FKS1,lanosterol.14-alpha.demethylase,uracil.phosphoribosyltransferase	ERG11 VF125AL substitution is present in TheiaEuk Clade 3 reference genome
SRR23249008	SAMN32934637										12320953	154.33	C:98.9%[S:98.8%,D:0.1%],F:0.6%,M:0.5%,n:2137	71581	307	Candida auris	Clade3	No variants identified in queried genes (FKS1,lanosterol.14-alpha.demethylase,uracil.phosphoribosyltransferase)	FKS1,lanosterol.14-alpha.demethylase,uracil.phosphoribosyltransferase	ERG11 VF125AL substitution is present in TheiaEuk Clade 3 reference genome
SRR23108994	SAMN32670168	0.5	0.12		128	0.12	0.5	0.12	0.5		12320528	120.4	C:98.9%[S:98.8%,D:0.1%],F:0.6%,M:0.5%,n:2137	56090	375	Candida auris	Clade3	No variants identified in queried genes (FKS1,lanosterol.14-alpha.demethylase,uracil.phosphoribosyltransferase)	FKS1,lanosterol.14-alpha.demethylase,uracil.phosphoribosyltransferase	ERG11 VF125AL substitution is present in TheiaEuk Clade 3 reference genome
SRR23249013	SAMN32934642	0.25	0.25	0.12	128	0.25	0.25	0.12	0.5		12320500	101.2	C:98.9%[S:98.8%,D:0.1%],F:0.6%,M:0.5%,n:2137	54840	417	Candida auris	Clade3	uracil.phosphoribosyltransferase: uracil phosphoribosyltransferase (missense_variant c.308T>G p.Val103Gly; C:97 A:3)	FKS1,lanosterol.14-alpha.demethylase,uracil.phosphoribosyltransferase	ERG11 VF125AL substitution is present in TheiaEuk Clade 3 reference genome
SRR23137855	SAMN32797960										12320482	76.31	C:98.9%[S:98.8%,D:0.1%],F:0.6%,M:0.5%,n:2137	38572	547	Candida auris	Clade3	No variants identified in queried genes (FKS1,lanosterol.14-alpha.demethylase,uracil.phosphoribosyltransferase)	FKS1,lanosterol.14-alpha.demethylase,uracil.phosphoribosyltransferase	ERG11 VF125AL substitution is present in TheiaEuk Clade 3 reference genome
SRR23109133	SAMN32670371	0.5	0.25	0.5	128	0.25	0.5	0.25	0.5		12320457	376.08	C:98.9%[S:98.8%,D:0.1%],F:0.6%,M:0.5%,n:2137	62357	358	Candida auris	Clade3	No variants identified in queried genes (FKS1,lanosterol.14-alpha.demethylase,uracil.phosphoribosyltransferase)	FKS1,lanosterol.14-alpha.demethylase,uracil.phosphoribosyltransferase	ERG11 VF125AL substitution is present in TheiaEuk Clade 3 reference genome
SRR23108991	SAMN32670165										12320339	84.02	C:98.9%[S:98.8%,D:0.1%],F:0.6%,M:0.5%,n:2137	46859	469	Candida auris	Clade3	No variants identified in queried genes (FKS1,lanosterol.14-alpha.demethylase,uracil.phosphoribosyltransferase)	FKS1,lanosterol.14-alpha.demethylase,uracil.phosphoribosyltransferase	ERG11 VF125AL substitution is present in TheiaEuk Clade 3 reference genome
SRR23920666	SAMN33829937										12320262	361.83	C:98.9%[S:98.8%,D:0.1%],F:0.6%,M:0.5%,n:2137	59343	380	Candida auris	Clade3	No variants identified in queried genes (FKS1,lanosterol.14-alpha.demethylase,uracil.phosphoribosyltransferase)	FKS1,lanosterol.14-alpha.demethylase,uracil.phosphoribosyltransferase	ERG11 VF125AL substitution is present in TheiaEuk Clade 3 reference genome
SRR23109170	SAMN32670194										12320130	81.28	C:98.9%[S:98.8%,D:0.1%],F:0.6%,M:0.5%,n:2137	53450	421	Candida auris	Clade3	No variants identified in queried genes (FKS1,lanosterol.14-alpha.demethylase,uracil.phosphoribosyltransferase)	FKS1,lanosterol.14-alpha.demethylase,uracil.phosphoribosyltransferase	ERG11 VF125AL substitution is present in TheiaEuk Clade 3 reference genome
SRR23108897	SAMN32670131										12320123	168.07	C:98.9%[S:98.8%,D:0.1%],F:0.6%,M:0.5%,n:2137	80334	283	Candida auris	Clade3	No variants identified in queried genes (FKS1,lanosterol.14-alpha.demethylase,uracil.phosphoribosyltransferase)	FKS1,lanosterol.14-alpha.demethylase,uracil.phosphoribosyltransferase	ERG11 VF125AL substitution is present in TheiaEuk Clade 3 reference genome
SRR23109193	SAMN32670217										12320093	93.75	C:98.9%[S:98.8%,D:0.1%],F:0.6%,M:0.5%,n:2137	49371	448	Candida auris	Clade3	No variants identified in queried genes (FKS1,lanosterol.14-alpha.demethylase,uracil.phosphoribosyltransferase)	FKS1,lanosterol.14-alpha.demethylase,uracil.phosphoribosyltransferase	ERG11 VF125AL substitution is present in TheiaEuk Clade 3 reference genome
SRR23108984	SAMN32670158										12319592	128.64	C:98.9%[S:98.8%,D:0.1%],F:0.6%,M:0.5%,n:2137	66201	316	Candida auris	Clade3	No variants identified in queried genes (FKS1,lanosterol.14-alpha.demethylase,uracil.phosphoribosyltransferase)	FKS1,lanosterol.14-alpha.demethylase,uracil.phosphoribosyltransferase	ERG11 VF125AL substitution is present in TheiaEuk Clade 3 reference genome
SRR23109200	SAMN32670320										12319435	90.62	C:98.9%[S:98.8%,D:0.1%],F:0.6%,M:0.5%,n:2137	48548	434	Candida auris	Clade3	No variants identified in queried genes (FKS1,lanosterol.14-alpha.demethylase,uracil.phosphoribosyltransferase)	FKS1,lanosterol.14-alpha.demethylase,uracil.phosphoribosyltransferase	ERG11 VF125AL substitution is present in TheiaEuk Clade 3 reference genome
SRR23109140	SAMN32670378										12319209	430.55	C:98.9%[S:98.8%,D:0.1%],F:0.6%,M:0.5%,n:2137	52106	405	Candida auris	Clade3	No variants identified in queried genes (FKS1,lanosterol.14-alpha.demethylase,uracil.phosphoribosyltransferase)	FKS1,lanosterol.14-alpha.demethylase,uracil.phosphoribosyltransferase	ERG11 VF125AL substitution is present in TheiaEuk Clade 3 reference genome
SRR23109205	SAMN32670325	0.12	0.06	0.06	128	0.06	0.06	0.02	0.5		12319032	114.66	C:98.9%[S:98.8%,D:0.1%],F:0.6%,M:0.5%,n:2137	51427	451	Candida auris	Clade3	No variants identified in queried genes (FKS1,lanosterol.14-alpha.demethylase,uracil.phosphoribosyltransferase)	FKS1,lanosterol.14-alpha.demethylase,uracil.phosphoribosyltransferase	ERG11 VF125AL substitution is present in TheiaEuk Clade 3 reference genome
SRR23109011	SAMN32670185										12318994	89.01	C:98.9%[S:98.8%,D:0.1%],F:0.6%,M:0.5%,n:2137	51679	431	Candida auris	Clade3	No variants identified in queried genes (FKS1,lanosterol.14-alpha.demethylase,uracil.phosphoribosyltransferase)	FKS1,lanosterol.14-alpha.demethylase,uracil.phosphoribosyltransferase	ERG11 VF125AL substitution is present in TheiaEuk Clade 3 reference genome
SRR23109110	SAMN32670316	0.12	0.06		128	0.03	0.06	0.02	1		12318897	98.54	C:98.9%[S:98.8%,D:0.1%],F:0.6%,M:0.5%,n:2137	51443	427	Candida auris	Clade3	No variants identified in queried genes (FKS1,lanosterol.14-alpha.demethylase,uracil.phosphoribosyltransferase)	FKS1,lanosterol.14-alpha.demethylase,uracil.phosphoribosyltransferase	ERG11 VF125AL substitution is present in TheiaEuk Clade 3 reference genome
SRR23109001	SAMN32670175										12318668	86.13	C:98.9%[S:98.8%,D:0.1%],F:0.6%,M:0.5%,n:2137	53116	405	Candida auris	Clade3	No variants identified in queried genes (FKS1,lanosterol.14-alpha.demethylase,uracil.phosphoribosyltransferase)	FKS1,lanosterol.14-alpha.demethylase,uracil.phosphoribosyltransferase	ERG11 VF125AL substitution is present in TheiaEuk Clade 3 reference genome
SRR23108906	SAMN32670044	0.5	0.25	0.5	64	0.12	0.5	0.25	0.5		12318608	82.96	C:98.9%[S:98.8%,D:0.1%],F:0.6%,M:0.5%,n:2137	51883	439	Candida auris	Clade3	No variants identified in queried genes (FKS1,lanosterol.14-alpha.demethylase,uracil.phosphoribosyltransferase)	FKS1,lanosterol.14-alpha.demethylase,uracil.phosphoribosyltransferase	ERG11 VF125AL substitution is present in TheiaEuk Clade 3 reference genome
SRR23109061	SAMN32670267										12318455	93.43	C:98.9%[S:98.8%,D:0.1%],F:0.6%,M:0.5%,n:2137	48508	449	Candida auris	Clade3	No variants identified in queried genes (FKS1,lanosterol.14-alpha.demethylase,uracil.phosphoribosyltransferase)	FKS1,lanosterol.14-alpha.demethylase,uracil.phosphoribosyltransferase	ERG11 VF125AL substitution is present in TheiaEuk Clade 3 reference genome
SRR23108901	SAMN32670039	0.5	0.25	0.25	256	0.25	0.5	0.25	1		12318437	80.41	C:98.9%[S:98.8%,D:0.1%],F:0.6%,M:0.5%,n:2137	48236	452	Candida auris	Clade3	No variants identified in queried genes (FKS1,lanosterol.14-alpha.demethylase,uracil.phosphoribosyltransferase)	FKS1,lanosterol.14-alpha.demethylase,uracil.phosphoribosyltransferase	ERG11 VF125AL substitution is present in TheiaEuk Clade 3 reference genome
SRR23108926	SAMN32670064										12318412	79.75	C:98.9%[S:98.8%,D:0.1%],F:0.6%,M:0.5%,n:2137	48089	441	Candida auris	Clade3	No variants identified in queried genes (FKS1,lanosterol.14-alpha.demethylase,uracil.phosphoribosyltransferase)	FKS1,lanosterol.14-alpha.demethylase,uracil.phosphoribosyltransferase	ERG11 VF125AL substitution is present in TheiaEuk Clade 3 reference genome
SRR23109206	SAMN32670326	0.06	0.03	0.06	128	0.06	0.06	0.03	0.5		12318394	82.96	C:98.9%[S:98.8%,D:0.1%],F:0.6%,M:0.5%,n:2137	49912	426	Candida auris	Clade3	No variants identified in queried genes (FKS1,lanosterol.14-alpha.demethylase,uracil.phosphoribosyltransferase)	FKS1,lanosterol.14-alpha.demethylase,uracil.phosphoribosyltransferase	ERG11 VF125AL substitution is present in TheiaEuk Clade 3 reference genome
SRR23109078	SAMN32670284										12318075	173.92	C:98.9%[S:98.8%,D:0.1%],F:0.6%,M:0.5%,n:2137	77438	283	Candida auris	Clade3	No variants identified in queried genes (FKS1,lanosterol.14-alpha.demethylase,uracil.phosphoribosyltransferase)	FKS1,lanosterol.14-alpha.demethylase,uracil.phosphoribosyltransferase	ERG11 VF125AL substitution is present in TheiaEuk Clade 3 reference genome
SRR23109164	SAMN32670156										12318007	101.62	C:98.9%[S:98.8%,D:0.1%],F:0.6%,M:0.5%,n:2137	48450	446	Candida auris	Clade3	No variants identified in queried genes (FKS1,lanosterol.14-alpha.demethylase,uracil.phosphoribosyltransferase)	FKS1,lanosterol.14-alpha.demethylase,uracil.phosphoribosyltransferase	ERG11 VF125AL substitution is present in TheiaEuk Clade 3 reference genome
SRR23108840	SAMN32669978										12317860	97.71	C:98.9%[S:98.8%,D:0.1%],F:0.6%,M:0.5%,n:2137	52194	457	Candida auris	Clade3	No variants identified in queried genes (FKS1,lanosterol.14-alpha.demethylase,uracil.phosphoribosyltransferase)	FKS1,lanosterol.14-alpha.demethylase,uracil.phosphoribosyltransferase	ERG11 VF125AL substitution is present in TheiaEuk Clade 3 reference genome
SRR23108893	SAMN32670127										12317770	109.17	C:98.9%[S:98.8%,D:0.1%],F:0.6%,M:0.5%,n:2137	51176	434	Candida auris	Clade3	No variants identified in queried genes (FKS1,lanosterol.14-alpha.demethylase,uracil.phosphoribosyltransferase)	FKS1,lanosterol.14-alpha.demethylase,uracil.phosphoribosyltransferase	ERG11 VF125AL substitution is present in TheiaEuk Clade 3 reference genome
SRR23108818	SAMN32670084										12317658	84.83	C:98.9%[S:98.8%,D:0.1%],F:0.6%,M:0.5%,n:2137	55655	403	Candida auris	Clade3	No variants identified in queried genes (FKS1,lanosterol.14-alpha.demethylase,uracil.phosphoribosyltransferase)	FKS1,lanosterol.14-alpha.demethylase,uracil.phosphoribosyltransferase	ERG11 VF125AL substitution is present in TheiaEuk Clade 3 reference genome
SRR23108851	SAMN32669989	0.25	0.25		256	0.12	0.5	0.25	0.5		12317528	86.22	C:98.9%[S:98.8%,D:0.1%],F:0.6%,M:0.5%,n:2137	44950	465	Candida auris	Clade3	No variants identified in queried genes (FKS1,lanosterol.14-alpha.demethylase,uracil.phosphoribosyltransferase)	FKS1,lanosterol.14-alpha.demethylase,uracil.phosphoribosyltransferase	ERG11 VF125AL substitution is present in TheiaEuk Clade 3 reference genome
SRR23108989	SAMN32670163										12317430	97.82	C:98.9%[S:98.8%,D:0.1%],F:0.6%,M:0.5%,n:2137	48550	456	Candida auris	Clade3	No variants identified in queried genes (FKS1,lanosterol.14-alpha.demethylase,uracil.phosphoribosyltransferase)	FKS1,lanosterol.14-alpha.demethylase,uracil.phosphoribosyltransferase	ERG11 VF125AL substitution is present in TheiaEuk Clade 3 reference genome
SRR23108883	SAMN32670117										12317427	86.99	C:98.9%[S:98.8%,D:0.1%],F:0.6%,M:0.5%,n:2137	50253	422	Candida auris	Clade3	No variants identified in queried genes (FKS1,lanosterol.14-alpha.demethylase,uracil.phosphoribosyltransferase)	FKS1,lanosterol.14-alpha.demethylase,uracil.phosphoribosyltransferase	ERG11 VF125AL substitution is present in TheiaEuk Clade 3 reference genome
SRR23109158	SAMN32670150										12317363	105.94	C:98.9%[S:98.8%,D:0.1%],F:0.6%,M:0.5%,n:2137	48396	448	Candida auris	Clade3	No variants identified in queried genes (FKS1,lanosterol.14-alpha.demethylase,uracil.phosphoribosyltransferase)	FKS1,lanosterol.14-alpha.demethylase,uracil.phosphoribosyltransferase	ERG11 VF125AL substitution is present in TheiaEuk Clade 3 reference genome
SRR23108799	SAMN32669969	1	0.25	0.25	>256	0.25	1	0.25	0.25		12317255	78.38	C:98.9%[S:98.8%,D:0.1%],F:0.6%,M:0.5%,n:2137	48937	453	Candida auris	Clade3	No variants identified in queried genes (FKS1,lanosterol.14-alpha.demethylase,uracil.phosphoribosyltransferase)	FKS1,lanosterol.14-alpha.demethylase,uracil.phosphoribosyltransferase	ERG11 VF125AL substitution is present in TheiaEuk Clade 3 reference genome
SRR23109117	SAMN32670355										12317233	170.16	C:98.8%[S:98.7%,D:0.1%],F:0.6%,M:0.6%,n:2137	55190	385	Candida auris	Clade3	No variants identified in queried genes (FKS1,lanosterol.14-alpha.demethylase,uracil.phosphoribosyltransferase)	FKS1,lanosterol.14-alpha.demethylase,uracil.phosphoribosyltransferase	ERG11 VF125AL substitution is present in TheiaEuk Clade 3 reference genome
SRR23109084	SAMN32934626										12317109	105.72	C:98.9%[S:98.8%,D:0.1%],F:0.6%,M:0.5%,n:2137	49961	430	Candida auris	Clade3	No variants identified in queried genes (FKS1,lanosterol.14-alpha.demethylase,uracil.phosphoribosyltransferase)	FKS1,lanosterol.14-alpha.demethylase,uracil.phosphoribosyltransferase	ERG11 VF125AL substitution is present in TheiaEuk Clade 3 reference genome
SRR23109019	SAMN32670031										12317091	117.24	C:98.8%[S:98.7%,D:0.1%],F:0.6%,M:0.6%,n:2137	50259	446	Candida auris	Clade3	No variants identified in queried genes (FKS1,lanosterol.14-alpha.demethylase,uracil.phosphoribosyltransferase)	FKS1,lanosterol.14-alpha.demethylase,uracil.phosphoribosyltransferase	ERG11 VF125AL substitution is present in TheiaEuk Clade 3 reference genome
SRR23109180	SAMN32670204										12316969	161.6	C:98.9%[S:98.8%,D:0.1%],F:0.6%,M:0.5%,n:2137	83826	264	Candida auris	Clade3	No variants identified in queried genes (FKS1,lanosterol.14-alpha.demethylase,uracil.phosphoribosyltransferase)	FKS1,lanosterol.14-alpha.demethylase,uracil.phosphoribosyltransferase	ERG11 VF125AL substitution is present in TheiaEuk Clade 3 reference genome
SRR23108917	SAMN32670055	0.5	0.25	0.5	128	0.12	0.5	0.25	0.5		12316968	95.44	C:98.9%[S:98.8%,D:0.1%],F:0.6%,M:0.5%,n:2137	49554	437	Candida auris	Clade3	No variants identified in queried genes (FKS1,lanosterol.14-alpha.demethylase,uracil.phosphoribosyltransferase)	FKS1,lanosterol.14-alpha.demethylase,uracil.phosphoribosyltransferase	ERG11 VF125AL substitution is present in TheiaEuk Clade 3 reference genome
SRR23920697	SAMN33829944										12316880	95.68	C:98.9%[S:98.8%,D:0.1%],F:0.6%,M:0.5%,n:2137	48218	444	Candida auris	Clade3	No variants identified in queried genes (FKS1,lanosterol.14-alpha.demethylase,uracil.phosphoribosyltransferase)	FKS1,lanosterol.14-alpha.demethylase,uracil.phosphoribosyltransferase	ERG11 VF125AL substitution is present in TheiaEuk Clade 3 reference genome
SRR23920641	SAMN33829862										12316823	174.07	C:98.9%[S:98.8%,D:0.1%],F:0.6%,M:0.5%,n:2137	85465	239	Candida auris	Clade3	No variants identified in queried genes (FKS1,lanosterol.14-alpha.demethylase,uracil.phosphoribosyltransferase)	FKS1,lanosterol.14-alpha.demethylase,uracil.phosphoribosyltransferase	ERG11 VF125AL substitution is present in TheiaEuk Clade 3 reference genome
SRR23109025	SAMN32670231	0.5	0.25		64	0.25	0.5	0.25	0.25		12316755	90.79	C:98.9%[S:98.8%,D:0.1%],F:0.6%,M:0.5%,n:2137	47393	450	Candida auris	Clade3	No variants identified in queried genes (FKS1,lanosterol.14-alpha.demethylase,uracil.phosphoribosyltransferase)	FKS1,lanosterol.14-alpha.demethylase,uracil.phosphoribosyltransferase	ERG11 VF125AL substitution is present in TheiaEuk Clade 3 reference genome
SRR23920699	SAMN33829946										12316641	107.02	C:98.9%[S:98.8%,D:0.1%],F:0.6%,M:0.5%,n:2137	56218	386	Candida auris	Clade3	No variants identified in queried genes (FKS1,lanosterol.14-alpha.demethylase,uracil.phosphoribosyltransferase)	FKS1,lanosterol.14-alpha.demethylase,uracil.phosphoribosyltransferase	ERG11 VF125AL substitution is present in TheiaEuk Clade 3 reference genome
SRR23920638	SAMN33829859										12316616	82.2	C:98.9%[S:98.8%,D:0.1%],F:0.6%,M:0.5%,n:2137	44947	459	Candida auris	Clade3	No variants identified in queried genes (FKS1,lanosterol.14-alpha.demethylase,uracil.phosphoribosyltransferase)	FKS1,lanosterol.14-alpha.demethylase,uracil.phosphoribosyltransferase	ERG11 VF125AL substitution is present in TheiaEuk Clade 3 reference genome
SRR23248978	SAMN32934607										12316556	242.85	C:98.8%[S:98.7%,D:0.1%],F:0.6%,M:0.6%,n:2137	71886	286	Candida auris	Clade3	No variants identified in queried genes (FKS1,lanosterol.14-alpha.demethylase,uracil.phosphoribosyltransferase)	FKS1,lanosterol.14-alpha.demethylase,uracil.phosphoribosyltransferase	ERG11 VF125AL substitution is present in TheiaEuk Clade 3 reference genome
SRR23109157	SAMN32670149										12316395	111.31	C:98.9%[S:98.8%,D:0.1%],F:0.6%,M:0.5%,n:2137	51098	422	Candida auris	Clade3	No variants identified in queried genes (FKS1,lanosterol.14-alpha.demethylase,uracil.phosphoribosyltransferase)	FKS1,lanosterol.14-alpha.demethylase,uracil.phosphoribosyltransferase	ERG11 VF125AL substitution is present in TheiaEuk Clade 3 reference genome
SRR23109008	SAMN32670182										12316322	71.06	C:98.8%[S:98.7%,D:0.1%],F:0.6%,M:0.6%,n:2137	44641	481	Candida auris	Clade3	No variants identified in queried genes (FKS1,lanosterol.14-alpha.demethylase,uracil.phosphoribosyltransferase)	FKS1,lanosterol.14-alpha.demethylase,uracil.phosphoribosyltransferase	ERG11 VF125AL substitution is present in TheiaEuk Clade 3 reference genome
SRR23109119	SAMN32670357	0.06	0.06	0.25	128	0.06	0.5	0.25	0.5		12315751	76.57	C:98.9%[S:98.8%,D:0.1%],F:0.6%,M:0.5%,n:2137	49355	447	Candida auris	Clade3	No variants identified in queried genes (FKS1,lanosterol.14-alpha.demethylase,uracil.phosphoribosyltransferase)	FKS1,lanosterol.14-alpha.demethylase,uracil.phosphoribosyltransferase	ERG11 VF125AL substitution is present in TheiaEuk Clade 3 reference genome
SRR23109208	SAMN32670328	0.25	0.12	0.12	128	0.12	0.25	0.12	0.25		12315732	73.78	C:98.9%[S:98.8%,D:0.1%],F:0.6%,M:0.5%,n:2137	44730	487	Candida auris	Clade3	No variants identified in queried genes (FKS1,lanosterol.14-alpha.demethylase,uracil.phosphoribosyltransferase)	FKS1,lanosterol.14-alpha.demethylase,uracil.phosphoribosyltransferase	ERG11 VF125AL substitution is present in TheiaEuk Clade 3 reference genome
SRR23137800	SAMN32797905										12315680	223.39	C:98.9%[S:98.8%,D:0.1%],F:0.6%,M:0.5%,n:2137	72003	318	Candida auris	Clade3	No variants identified in queried genes (FKS1,lanosterol.14-alpha.demethylase,uracil.phosphoribosyltransferase)	FKS1,lanosterol.14-alpha.demethylase,uracil.phosphoribosyltransferase	ERG11 VF125AL substitution is present in TheiaEuk Clade 3 reference genome
SRR23109036	SAMN32670242										12315676	88.62	C:98.9%[S:98.8%,D:0.1%],F:0.6%,M:0.5%,n:2137	44373	446	Candida auris	Clade3	No variants identified in queried genes (FKS1,lanosterol.14-alpha.demethylase,uracil.phosphoribosyltransferase)	FKS1,lanosterol.14-alpha.demethylase,uracil.phosphoribosyltransferase	ERG11 VF125AL substitution is present in TheiaEuk Clade 3 reference genome
SRR23108867	SAMN32670101										12315609	68.94	C:98.9%[S:98.8%,D:0.1%],F:0.6%,M:0.5%,n:2137	43318	474	Candida auris	Clade3	No variants identified in queried genes (FKS1,lanosterol.14-alpha.demethylase,uracil.phosphoribosyltransferase)	FKS1,lanosterol.14-alpha.demethylase,uracil.phosphoribosyltransferase	ERG11 VF125AL substitution is present in TheiaEuk Clade 3 reference genome
SRR23108996	SAMN32670170	0.12	0.03		128	0.06	0.12	0.03	0.5		12315598	90	C:98.9%[S:98.8%,D:0.1%],F:0.6%,M:0.5%,n:2137	53273	411	Candida auris	Clade3	No variants identified in queried genes (FKS1,lanosterol.14-alpha.demethylase,uracil.phosphoribosyltransferase)	FKS1,lanosterol.14-alpha.demethylase,uracil.phosphoribosyltransferase	ERG11 VF125AL substitution is present in TheiaEuk Clade 3 reference genome
SRR23920736	SAMN33829896										12315342	95.95	C:98.8%[S:98.7%,D:0.1%],F:0.6%,M:0.6%,n:2137	51918	463	Candida auris	Clade3	No variants identified in queried genes (FKS1,lanosterol.14-alpha.demethylase,uracil.phosphoribosyltransferase)	FKS1,lanosterol.14-alpha.demethylase,uracil.phosphoribosyltransferase	ERG11 VF125AL substitution is present in TheiaEuk Clade 3 reference genome
SRR23920762	SAMN33829981										12315190	96.07	C:98.9%[S:98.8%,D:0.1%],F:0.6%,M:0.5%,n:2137	48197	476	Candida auris	Clade3	No variants identified in queried genes (FKS1,lanosterol.14-alpha.demethylase,uracil.phosphoribosyltransferase)	FKS1,lanosterol.14-alpha.demethylase,uracil.phosphoribosyltransferase	ERG11 VF125AL substitution is present in TheiaEuk Clade 3 reference genome
SRR23108885	SAMN32670119										12315171	80.66	C:98.9%[S:98.8%,D:0.1%],F:0.6%,M:0.5%,n:2137	48235	457	Candida auris	Clade3	No variants identified in queried genes (FKS1,lanosterol.14-alpha.demethylase,uracil.phosphoribosyltransferase)	FKS1,lanosterol.14-alpha.demethylase,uracil.phosphoribosyltransferase	ERG11 VF125AL substitution is present in TheiaEuk Clade 3 reference genome
SRR23109002	SAMN32670176										12315081	103.31	C:98.9%[S:98.8%,D:0.1%],F:0.6%,M:0.5%,n:2137	48028	469	Candida auris	Clade3	No variants identified in queried genes (FKS1,lanosterol.14-alpha.demethylase,uracil.phosphoribosyltransferase)	FKS1,lanosterol.14-alpha.demethylase,uracil.phosphoribosyltransferase	ERG11 VF125AL substitution is present in TheiaEuk Clade 3 reference genome
SRR23109100	SAMN32670306										12315064	99.33	C:98.9%[S:98.8%,D:0.1%],F:0.6%,M:0.5%,n:2137	49515	440	Candida auris	Clade3	No variants identified in queried genes (FKS1,lanosterol.14-alpha.demethylase,uracil.phosphoribosyltransferase)	FKS1,lanosterol.14-alpha.demethylase,uracil.phosphoribosyltransferase	ERG11 VF125AL substitution is present in TheiaEuk Clade 3 reference genome
SRR23137873	SAMN32797978										12315014	117.5	C:98.9%[S:98.8%,D:0.1%],F:0.6%,M:0.5%,n:2137	43797	496	Candida auris	Clade3	No variants identified in queried genes (FKS1,lanosterol.14-alpha.demethylase,uracil.phosphoribosyltransferase)	FKS1,lanosterol.14-alpha.demethylase,uracil.phosphoribosyltransferase	ERG11 VF125AL substitution is present in TheiaEuk Clade 3 reference genome
SRR23108778	SAMN32670025										12314930	70.91	C:98.9%[S:98.8%,D:0.1%],F:0.6%,M:0.5%,n:2137	44367	460	Candida auris	Clade3	No variants identified in queried genes (FKS1,lanosterol.14-alpha.demethylase,uracil.phosphoribosyltransferase)	FKS1,lanosterol.14-alpha.demethylase,uracil.phosphoribosyltransferase	ERG11 VF125AL substitution is present in TheiaEuk Clade 3 reference genome
SRR23108905	SAMN32670043	0.25	0.25	0.25	128	0.12	0.25	0.25	0.5		12314923	78	C:98.9%[S:98.8%,D:0.1%],F:0.6%,M:0.5%,n:2137	47156	467	Candida auris	Clade3	No variants identified in queried genes (FKS1,lanosterol.14-alpha.demethylase,uracil.phosphoribosyltransferase)	FKS1,lanosterol.14-alpha.demethylase,uracil.phosphoribosyltransferase	ERG11 VF125AL substitution is present in TheiaEuk Clade 3 reference genome
SRR23109173	SAMN32670197	0.25	0.06		>256	0.5	0.5	0.25	0.5		12314886	63.49	C:98.9%[S:98.8%,D:0.1%],F:0.6%,M:0.5%,n:2137	39116	509	Candida auris	Clade3	No variants identified in queried genes (FKS1,lanosterol.14-alpha.demethylase,uracil.phosphoribosyltransferase)	FKS1,lanosterol.14-alpha.demethylase,uracil.phosphoribosyltransferase	ERG11 VF125AL substitution is present in TheiaEuk Clade 3 reference genome
SRR23920732	SAMN33829891										12314872	425.1	C:98.8%[S:98.7%,D:0.1%],F:0.7%,M:0.5%,n:2137	71713	312	Candida auris	Clade3	No variants identified in queried genes (FKS1,lanosterol.14-alpha.demethylase,uracil.phosphoribosyltransferase)	FKS1,lanosterol.14-alpha.demethylase,uracil.phosphoribosyltransferase	ERG11 VF125AL substitution is present in TheiaEuk Clade 3 reference genome
SRR23108923	SAMN32670061	0.12	0.12	0.25	64	0.12	0.25	0.12	0.5		12314766	82.41	C:98.9%[S:98.8%,D:0.1%],F:0.6%,M:0.5%,n:2137	44361	477	Candida auris	Clade3	No variants identified in queried genes (FKS1,lanosterol.14-alpha.demethylase,uracil.phosphoribosyltransferase)	FKS1,lanosterol.14-alpha.demethylase,uracil.phosphoribosyltransferase	ERG11 VF125AL substitution is present in TheiaEuk Clade 3 reference genome
SRR23920659	SAMN33829914										12314638	95.36	C:98.9%[S:98.8%,D:0.1%],F:0.6%,M:0.5%,n:2137	44921	463	Candida auris	Clade3	No variants identified in queried genes (FKS1,lanosterol.14-alpha.demethylase,uracil.phosphoribosyltransferase)	FKS1,lanosterol.14-alpha.demethylase,uracil.phosphoribosyltransferase	ERG11 VF125AL substitution is present in TheiaEuk Clade 3 reference genome
SRR23109057	SAMN32670263										12314349	80.6	C:98.9%[S:98.8%,D:0.1%],F:0.6%,M:0.5%,n:2137	44945	481	Candida auris	Clade3	No variants identified in queried genes (FKS1,lanosterol.14-alpha.demethylase,uracil.phosphoribosyltransferase)	FKS1,lanosterol.14-alpha.demethylase,uracil.phosphoribosyltransferase	ERG11 VF125AL substitution is present in TheiaEuk Clade 3 reference genome
SRR23108782	SAMN32670029										12314180	68.48	C:98.9%[S:98.8%,D:0.1%],F:0.6%,M:0.5%,n:2137	45595	463	Candida auris	Clade3	No variants identified in queried genes (FKS1,lanosterol.14-alpha.demethylase,uracil.phosphoribosyltransferase)	FKS1,lanosterol.14-alpha.demethylase,uracil.phosphoribosyltransferase	ERG11 VF125AL substitution is present in TheiaEuk Clade 3 reference genome
SRR23109145	SAMN32670137	0.5	0.25	0.25	256	0.12	0.25	0.12	0.5		12314050	139.68	C:98.9%[S:98.8%,D:0.1%],F:0.6%,M:0.5%,n:2137	79301	307	Candida auris	Clade3	No variants identified in queried genes (FKS1,lanosterol.14-alpha.demethylase,uracil.phosphoribosyltransferase)	FKS1,lanosterol.14-alpha.demethylase,uracil.phosphoribosyltransferase	ERG11 VF125AL substitution is present in TheiaEuk Clade 3 reference genome
SRR23109038	SAMN32670244										12313657	114.48	C:98.9%[S:98.8%,D:0.1%],F:0.6%,M:0.5%,n:2137	47840	444	Candida auris	Clade3	No variants identified in queried genes (FKS1,lanosterol.14-alpha.demethylase,uracil.phosphoribosyltransferase)	FKS1,lanosterol.14-alpha.demethylase,uracil.phosphoribosyltransferase	ERG11 VF125AL substitution is present in TheiaEuk Clade 3 reference genome
SRR23109040	SAMN32670246										12313619	80.84	C:98.9%[S:98.8%,D:0.1%],F:0.6%,M:0.5%,n:2137	46766	500	Candida auris	Clade3	No variants identified in queried genes (FKS1,lanosterol.14-alpha.demethylase,uracil.phosphoribosyltransferase)	FKS1,lanosterol.14-alpha.demethylase,uracil.phosphoribosyltransferase	ERG11 VF125AL substitution is present in TheiaEuk Clade 3 reference genome
SRR23109085	SAMN32670291	1	0.25	0.5	256	0.25	0.5	0.25	0.5		12313575	66.33	C:98.9%[S:98.8%,D:0.1%],F:0.6%,M:0.5%,n:2137	42394	514	Candida auris	Clade3	No variants identified in queried genes (FKS1,lanosterol.14-alpha.demethylase,uracil.phosphoribosyltransferase)	FKS1,lanosterol.14-alpha.demethylase,uracil.phosphoribosyltransferase	ERG11 VF125AL substitution is present in TheiaEuk Clade 3 reference genome
SRR23920749	SAMN33829973										12313548	198.04	C:98.8%[S:98.7%,D:0.1%],F:0.6%,M:0.6%,n:2137	86291	255	Candida auris	Clade3	No variants identified in queried genes (FKS1,lanosterol.14-alpha.demethylase,uracil.phosphoribosyltransferase)	FKS1,lanosterol.14-alpha.demethylase,uracil.phosphoribosyltransferase	ERG11 VF125AL substitution is present in TheiaEuk Clade 3 reference genome
SRR23109064	SAMN32669959										12313493	71.39	C:98.9%[S:98.8%,D:0.1%],F:0.6%,M:0.5%,n:2137	49468	467	Candida auris	Clade3	No variants identified in queried genes (FKS1,lanosterol.14-alpha.demethylase,uracil.phosphoribosyltransferase)	FKS1,lanosterol.14-alpha.demethylase,uracil.phosphoribosyltransferase	ERG11 VF125AL substitution is present in TheiaEuk Clade 3 reference genome
SRR23108996	SAMN32670118										12313488	70.18	C:98.9%[S:98.8%,D:0.1%],F:0.6%,M:0.5%,n:2137	42219	471	Candida auris	Clade3	No variants identified in queried genes (FKS1,lanosterol.14-alpha.demethylase,uracil.phosphoribosyltransferase)	FKS1,lanosterol.14-alpha.demethylase,uracil.phosphoribosyltransferase	ERG11 VF125AL substitution is present in TheiaEuk Clade 3 reference genome
SRR23109090	SAMN32670296										12313466	108.45	C:98.8%[S:98.7%,D:0.1%],F:0.6%,M:0.6%,n:2137	44747	455	Candida auris	Clade3	No variants identified in queried genes (FKS1,lanosterol.14-alpha.demethylase,uracil.phosphoribosyltransferase)	FKS1,lanosterol.14-alpha.demethylase,uracil.phosphoribosyltransferase	ERG11 VF125AL substitution is present in TheiaEuk Clade 3 reference genome
SRR23108998	SAMN32670172	0.25	0.06		256	0.12	0.25	0.06	0.5		12313372	118.19	C:98.9%[S:98.8%,D:0.1%],F:0.6%,M:0.5%,n:2137	83944	285	Candida auris	Clade3	No variants identified in queried genes (FKS1,lanosterol.14-alpha.demethylase,uracil.phosphoribosyltransferase)	FKS1,lanosterol.14-alpha.demethylase,uracil.phosphoribosyltransferase	ERG11 VF125AL substitution is present in TheiaEuk Clade 3 reference genome
SRR23109050	SAMN32797932										12313292	99.51	C:98.9%[S:98.8%,D:0.1%],F:0.6%,M:0.5%,n:2137	44243	491	Candida auris	Clade3	No variants identified in queried genes (FKS1,lanosterol.14-alpha.demethylase,uracil.phosphoribosyltransferase)	FKS1,lanosterol.14-alpha.demethylase,uracil.phosphoribosyltransferase	ERG11 VF125AL substitution is present in TheiaEuk Clade 3 reference genome
SRR23109149	SAMN32670141										12313170	49.85	C:98.9%[S:98.8%,D:0.1%],F:0.6%,M:0.5%,n:2137	41040	506	Candida auris	Clade3	No variants identified in queried genes (FKS1,lanosterol.14-alpha.demethylase,uracil.phosphoribosyltransferase)	FKS1,lanosterol.14-alpha.demethylase,uracil.phosphoribosyltransferase	ERG11 VF125AL substitution is present in TheiaEuk Clade 3 reference genome
SRR23920634	SAMN33829875										12312996	107.45	C:98.9%[S:98.8%,D:0.1%],F:0.6%,M:0.5%,n:2137	61450	379	Candida auris	Clade3	No variants identified in queried genes (FKS1,lanosterol.14-alpha.demethylase,uracil.phosphoribosyltransferase)	FKS1,lanosterol.14-alpha.demethylase,uracil.phosphoribosyltransferase	ERG11 VF125AL substitution is present in TheiaEuk Clade 3 reference genome
SRR23109068	SAMN32670274	0.5	0.25		32	0.06	0.25	0.25	0.5		12312989	113.72	C:98.9%[S:98.8%,D:0.1%],F:0.6%,M:0.5%,n:2137	50180	431	Candida auris	Clade3	No variants identified in queried genes (FKS1,lanosterol.14-alpha.demethylase,uracil.phosphoribosyltransferase)	FKS1,lanosterol.14-alpha.demethylase,uracil.phosphoribosyltransferase	ERG11 VF125AL substitution is present in TheiaEuk Clade 3 reference genome
SRR23108985	SAMN32670159										12312969	82.47	C:98.9%[S:98.8%,D:0.1%],F:0.6%,M:0.5%,n:2137	44841	472	Candida auris	Clade3	No variants identified in queried genes (FKS1,lanosterol.14-alpha.demethylase,uracil.phosphoribosyltransferase)	FKS1,lanosterol.14-alpha.demethylase,uracil.phosphoribosyltransferase	ERG11 VF125AL substitution is present in TheiaEuk Clade 3 reference genome
SRR23109083	SAMN32797834										12312937	187.25	C:98.9%[S:98.8%,D:0.1%],F:0.6%,M:0.5%,n:2137	75587	312	Candida auris	Clade3	No variants identified in queried genes (FKS1,lanosterol.14-alpha.demethylase,uracil.phosphoribosyltransferase)	FKS1,lanosterol.14-alpha.demethylase,uracil.phosphoribosyltransferase	ERG11 VF125AL substitution is present in TheiaEuk Clade 3 reference genome
SRR23108839	SAMN32669977										12312920	76.31	C:98.9%[S:98.8%,D:0.1%],F:0.6%,M:0.5%,n:2137	50616	465	Candida auris	Clade3	No variants identified in queried genes (FKS1,lanosterol.14-alpha.demethylase,uracil.phosphoribosyltransferase)	FKS1,lanosterol.14-alpha.demethylase,uracil.phosphoribosyltransferase	ERG11 VF125AL substitution is present in TheiaEuk Clade 3 reference genome
SRR23137815	SAMN32797920	1	1	0.5	>256	0.25	0.5	0.25	0.5		12312800	129.46	C:98.8%[S:98.7%,D:0.1%],F:0.6%,M:0.6%,n:2137	43155	502	Candida auris	Clade3	No variants identified in queried genes (FKS1,lanosterol.14-alpha.demethylase,uracil.phosphoribosyltransferase)	FKS1,lanosterol.14-alpha.demethylase,uracil.phosphoribosyltransferase	ERG11 VF125AL substitution is present in TheiaEuk Clade 3 reference genome
SRR23108861	SAMN32669999	0.5	0.25		256	0.12	0.5	0.25	0.5		12312748	55.96	C:98.8%[S:98.7%,D:0.1%],F:0.6%,M:0.6%,n:2137	42677	501	Candida auris	Clade3	No variants identified in queried genes (FKS1,lanosterol.14-alpha.demethylase,uracil.phosphoribosyltransferase)	FKS1,lanosterol.14-alpha.demethylase,uracil.phosphoribosyltransferase	ERG11 VF125AL substitution is present in TheiaEuk Clade 3 reference genome
SRR23108828	SAMN32670094										12312686	60.33	C:98.9%[S:98.8%,D:0.1%],F:0.6%,M:0.5%,n:2137	48683	487	Candida auris	Clade3	No variants identified in queried genes (FKS1,lanosterol.14-alpha.demethylase,uracil.phosphoribosyltransferase)	FKS1,lanosterol.14-alpha.demethylase,uracil.phosphoribosyltransferase	ERG11 VF125AL substitution is present in TheiaEuk Clade 3 reference genome
SRR23109150	SAMN32670142										12312601	57.63	C:98.9%[S:98.8%,D:0.1%],F:0.6%,M:0.5%,n:2137	39930	523	Candida auris	Clade3	No variants identified in queried genes (FKS1,lanosterol.14-alpha.demethylase,uracil.phosphoribosyltransferase)	FKS1,lanosterol.14-alpha.demethylase,uracil.phosphoribosyltransferase	ERG11 VF125AL substitution is present in TheiaEuk Clade 3 reference genome
SRR23108854	SAMN32669992	0.5	0.25		256	0.25	0.5	0.25	0.5		12312568	202.35	C:98.9%[S:98.8%,D:0.1%],F:0.6%,M:0.5%,n:2137	72049	286	Candida auris	Clade3	No variants identified in queried genes (FKS1,lanosterol.14-alpha.demethylase,uracil.phosphoribosyltransferase)	FKS1,lanosterol.14-alpha.demethylase,uracil.phosphoribosyltransferase	ERG11 VF125AL substitution is present in TheiaEuk Clade 3 reference genome
SRR23109033	SAMN32670239	0.25	0.25		64	0.12	0.25	0.12	0.25		12312426	91.61	C:98.9%[S:98.8%,D:0.1%],F:0.6%,M:0.5%,n:2137	46446	446	Candida auris	Clade3	No variants identified in queried genes (FKS1,lanosterol.14-alpha.demethylase,uracil.phosphoribosyltransferase)	FKS1,lanosterol.14-alpha.demethylase,uracil.phosphoribosyltransferase	ERG11 VF125AL substitution is present in TheiaEuk Clade 3 reference genome
SRR23109161	SAMN32670153										12312171	70.57	C:98.9%[S:98.8%,D:0.1%],F:0.6%,M:0.5%,n:2137	41947	475	Candida auris	Clade3	No variants identified in queried genes (FKS1,lanosterol.14-alpha.demethylase,uracil.phosphoribosyltransferase)	FKS1,lanosterol.14-alpha.demethylase,uracil.phosphoribosyltransferase	ERG11 VF125AL substitution is present in TheiaEuk Clade 3 reference genome
SRR23109083	SAMN32797830										12312087	99.42	C:98.9%[S:98.8%,D:0.1%],F:0.6%,M:0.5%,n:2137	51918	387	Candida auris	Clade3	No variants identified in queried genes (FKS1,lanosterol.14-alpha.demethylase,uracil.phosphoribosyltransferase)	FKS1,lanosterol.14-alpha.demethylase,uracil.phosphoribosyltransferase	ERG11 VF125AL substitution is present in TheiaEuk Clade 3 reference genome
SRR23920734	SAMN33829893										12312083	95.61	C:98.9%[S:98.8%,D:0.1%],F:0.6%,M:0.5%,n:2137	49851	435	Candida auris	Clade3	No variants identified in queried genes (FKS1,lanosterol.14-alpha.demethylase,uracil.phosphoribosyltransferase)	FKS1,lanosterol.14-alpha.demethylase,uracil.phosphoribosyltransferase	ERG11 VF125AL substitution is present in TheiaEuk Clade 3 reference genome
SRR23137734	SAMN32797841										12311805	153	C:98.9%[S:98.8%,D:0.1%],F:0.6%,M:0.5%,n:2137	66120	308	Candida auris	Clade3	No variants identified in queried genes (FKS1,lanosterol.14-alpha.demethylase,uracil.phosphoribosyltransferase)	FKS1,lanosterol.14-alpha.demethylase,uracil.phosphoribosyltransferase	ERG11 VF125AL substitution is present in TheiaEuk Clade 3 reference genome
SRR23108874	SAMN32670108	1	0.25	0.5	256	0.12	0.5	0.25	0.5		12311701	75.49	C:98.9%[S:98.8%,D:0.1%],F:0.6%,M:0.5%,n:2137	46226	482	Candida auris	Clade3	No variants identified in queried genes (FKS1,lanosterol.14-alpha.demethylase,uracil.phosphoribosyltransferase)	FKS1,lanosterol.14-alpha.demethylase,uracil.phosphoribosyltransferase	ERG11 VF125AL substitution is present in TheiaEuk Clade 3 reference genome
SRR23108831	SAMN32670097										12311536	57.9	C:98.9%[S:98.8%,D:0.1%],F:0.6%,M:0.5%,n:2137	44420	496	Candida auris	Clade3	No variants identified in queried genes (FKS1,lanosterol.14-alpha.demethylase,uracil.phosphoribosyltransferase)	FKS1,lanosterol.14-alpha.demethylase,uracil.phosphoribosyltransferase	ERG11 VF125AL substitution is present in TheiaEuk Clade 3 reference genome
SRR23109169	SAMN32670193										12311452	53.81	C:98.9%[S:98.8%,D:0.1%],F:0.6%,M:0.5%,n:2137	46450	479	Candida auris	Clade3	No variants identified in queried genes (FKS1,lanosterol.14-alpha.demethylase,uracil.phosphoribosyltransferase)	FKS1,lanosterol.14-alpha.demethylase,uracil.phosphoribosyltransferase	ERG11 VF125AL substitution is present in TheiaEuk Clade 3 reference genome
SRR23248990	SAMN32934619										12311388	50.63	C:98.9%[S:98.8%,D:0.1%],F:0.6%,M:0.5%,n:2137	41058	530	Candida auris	Clade3	No variants identified in queried genes (FKS1,lanosterol.14-alpha.demethylase,uracil.phosphoribosyltransferase)	FKS1,lanosterol.14-alpha.demethylase,uracil.phosphoribosyltransferase	ERG11 VF125AL substitution is present in TheiaEuk Clade 3 reference genome
SRR23137822	SAMN32797927										12311376	94.3	C:98.9%[S:98.8%,D:0.1%],F:0.6%,M:0.5%,n:2137	41469	499	Candida auris	Clade3	No variants identified in queried genes (FKS1,lanosterol.14-alpha.demethylase,uracil.phosphoribosyltransferase)	FKS1,lanosterol.14-alpha.demethylase,uracil.phosphoribosyltransferase	ERG11 VF125AL substitution is present in TheiaEuk Clade 3 reference genome
SRR23137795	SAMN32797900	1	0.25	0.5	>256	0.25	0.5	0.25	1		12311367	73.78	C:98.9%[S:98.8%,D:0.1%],F:0.6%,M:0.5%,n:2137	43602	481	Candida auris	Clade3	No variants identified in queried genes (FKS1,lanosterol.14-alpha.demethylase,uracil.phosphoribosyltransferase)	FKS1,lanosterol.14-alpha.demethylase,uracil.phosphoribosyltransferase	ERG11 VF125AL substitution is present in TheiaEuk Clade 3 reference genome
SRR23109051	SAMN32670257										12311241	84.54	C:98.9%[S:98.8%,D:0.1%],F:0.6%,M:0.5%,n:2137	47435	475	Candida auris	Clade3	No variants identified in queried genes (FKS1,lanosterol.14-alpha.demethylase,uracil.phosphoribosyltransferase)	FKS1,lanosterol.14-alpha.demethylase,uracil.phosphoribosyltransferase	ERG11 VF125AL substitution is present in TheiaEuk Clade 3 reference genome
SRR23109086	SAMN32670292	0.5	0.25	0.5	256	0.12	0.5	0.25	0.5		12311136	72.88	C:98.9%[S:98.8%,D:0.1%],F:0.6%,M:0.5%,n:2137	39219	508	Candida auris	Clade3	No variants identified in queried genes (FKS1,lanosterol.14-alpha.demethylase,uracil.phosphoribosyltransferase)	FKS1,lanosterol.14-alpha.demethylase,uracil.phosphoribosyltransferase	ERG11 VF125AL substitution is present in TheiaEuk Clade 3 reference genome
SRR23137797	SAMN32797902										12310981	88.19	C:98.9%[S:98.8%,D:0.1%],F:0.6%,M:0.5%,n:2137	44546	507	Candida auris	Clade3	No variants identified in queried genes (FKS1,lanosterol.14-alpha.demethylase,uracil.phosphoribosyltransferase)	FKS1,lanosterol.14-alpha.demethylase,uracil.phosphoribosyltransferase	ERG11 VF125AL substitution is present in TheiaEuk Clade 3 reference genome
SRR23109094	SAMN32670300	0.06	0.12		128	0.06	0.12	0.06	0.5		12310887	80.72	C:98.9%[S:98.8%,D:0.1%],F:0.6%,M:0.5%,n:2137	44975	490	Candida auris	Clade3	No variants identified in queried genes (FKS1,lanosterol.14-alpha.demethylase,uracil.phosphoribosyltransferase)	FKS1,lanosterol.14-alpha.demethylase,uracil.phosphoribosyltransferase	ERG11 VF125AL substitution is present in TheiaEuk Clade 3 reference genome
SRR23109030	SAMN32670236	0.5	0.12		256	0.12	0.25	0.12	0.5		12310793	59.49	C:98.9%[S:98.8%,D:0.1%],F:0.6%,M:0.5%,n:2137	39006	520	Candida auris	Clade3	No variants identified in queried genes (FKS1,lanosterol.14-alpha.demethylase,uracil.phosphoribosyltransferase)	FKS1,lanosterol.14-alpha.demethylase,uracil.phosphoribosyltransferase	ERG11 VF125AL substitution is present in TheiaEuk Clade 3 reference genome
SRR23109093	SAMN32670299										12310778	82	C:98.9%[S:98.8%,D:0.1%],F:0.6%,M:0.5%,n:2137	44006	482	Candida auris	Clade3	No variants identified in queried genes (FKS1,lanosterol.14-alpha.demethylase,uracil.phosphoribosyltransferase)	FKS1,lanosterol.14-alpha.demethylase,uracil.phosphoribosyltransferase	ERG11 VF125AL substitution is present in TheiaEuk Clade 3 reference genome
SRR23109035	SAMN32670241										12310724	120.38	C:98.9%[S:98.8%,D:0.1%],F:0.6%,M:0.5%,n:2137	37722	544	Candida auris	Clade3	No variants identified in queried genes (FKS1,lanosterol.14-alpha.demethylase,uracil.phosphoribosyltransferase)	FKS1,lanosterol.14-alpha.demethylase,uracil.phosphoribosyltransferase	ERG11 VF125AL substitution is present in TheiaEuk Clade 3 reference genome
SRR23108913	SAMN32670051										12310716	69.07	C:98.9%[S:98.8%,D:0.1%],F:0.6%,M:0.5%,n:2137	43804	487	Candida auris	Clade3	No variants identified in queried genes (FKS1,lanosterol.14-alpha.demethylase,uracil.phosphoribosyltransferase)	FKS1,lanosterol.14-alpha.demethylase,uracil.phosphoribosyltransferase	ERG11 VF125AL substitution is present in TheiaEuk Clade 3 reference genome
SRR23137864	SAMN32797969										12310620	88.81	C:98.9%[S:98.8%,D:0.1%],F:0.6%,M:0.5%,n:2137	44012	516	Candida auris	Clade3	No variants identified in queried genes (FKS1,lanosterol.14-alpha.demethylase,uracil.phosphoribosyltransferase)	FKS1,lanosterol.14-alpha.demethylase,uracil.phosphoribosyltransferase	ERG11 VF125AL substitution is present in TheiaEuk Clade 3 reference genome
SRR23108843	SAMN32669981	1	0.5	0.5	256	0.25	0.5	0.25	0.5		12310281	56.03	C:98.9%[S:98.8%,D:0.1%],F:0.6%,M:0.5%,n:2137	39051	504	Candida auris	Clade3	No variants identified in queried genes (FKS1,lanosterol.14-alpha.demethylase,uracil.phosphoribosyltransferase)	FKS1,lanosterol.14-alpha.demethylase,uracil.phosphoribosyltransferase	ERG11 VF125AL substitution is present in TheiaEuk Clade 3 reference genome
SRR23920682	SAMN33829929										12310256	76.55	C:98.9%[S:98.8%,D:0.1%],F:0.6%,M:0.5%,n:2137	49496	431	Candida auris	Clade3	No variants identified in queried genes (FKS1,lanosterol.14-alpha.demethylase,uracil.phosphoribosyltransferase)	FKS1,lanosterol.14-alpha.demethylase,uracil.phosphoribosyltransferase	ERG11 VF125AL substitution is present in TheiaEuk Clade 3 reference genome
SRR23108912	SAMN32670050										12310237	64.01	C:98.9%[S:98.8%,D:0.1%],F:0.6%,M:0.5%,n:2137	46011	471	Candida auris	Clade3	No variants identified in queried genes (FKS1,lanosterol.14-alpha.demethylase,uracil.phosphoribosyltransferase)	FKS1,lanosterol.14-alpha.demethylase,uracil.phosphoribosyltransferase	ERG11 VF125AL substitution is present in TheiaEuk Clade 3 reference genome
SRR23109056	SAMN32670262										12309362	58.05	C:98.9%[S:98.8%,D:0.1%],F:0.6%,M:0.5%,n:2137	44360	478	Candida auris	Clade3	No variants identified in queried genes (FKS1,lanosterol.14-alpha.demethylase,uracil.phosphoribosyltransferase)	FKS1,lanosterol.14-alpha.demethylase,uracil.phosphoribosyltransferase	ERG11 VF125AL substitution is present in TheiaEuk Clade 3 reference genome
SRR23108886	SAMN32670120	0.5	0.12	0.12	256	0.12	0.5	0.12	1		12309330	58.96	C:98.9%[S:98.8%,D:0.1%],F:0.6%,M:0.5%,n:2137	43290	507	Candida auris	Clade3	No variants identified in queried genes (FKS1,lanosterol.14-alpha.demethylase,uracil.phosphoribosyltransferase)	FKS1,lanosterol.14-alpha.demethylase,uracil.phosphoribosyltransferase	ERG11 VF125AL substitution is present in TheiaEuk Clade 3 reference genome
SRR23109099	SAMN32670305										12309326	71.78	C:98.9%[S:98.8%,D:0.1%],F:0.6%,M:0.5%,n:2137	40179	511	Candida auris	Clade3	No variants identified in queried genes (FKS1,lanosterol.14-alpha.demethylase,uracil.phosphoribosyltransferase)	FKS1,lanosterol.14-alpha.demethylase,uracil.phosphoribosyltransferase	ERG11 VF125AL substitution is present in TheiaEuk Clade 3 reference genome
SRR23109001	SAMN32670099										12309059	75.69	C:98.9%[S:98.8%,D:0.1%],F:0.6%,M:0.5%,n:2137	43592	518	Candida auris	Clade3	No variants identified in queried genes (FKS1,lanosterol.14-alpha.demethylase,uracil.phosphoribosyltransferase)	FKS1,lanosterol.14-alpha.demethylase,uracil.phosphoribosyltransferase	ERG11 VF125AL substitution is present in TheiaEuk Clade 3 reference genome
SRR23137841	SAMN32797946	1	0.25	0.25	256	0.12	0.25	0.06	0.5		12308995	100.93	C:98.9%[S:98.8%,D:0.1%],F:0.6%,M:0.5%,n:2137	41253	526	Candida auris	Clade3	No variants identified in queried genes (FKS1,lanosterol.14-alpha.demethylase,uracil.phosphoribosyltransferase)	FKS1,lanosterol.14-alpha.demethylase,uracil.phosphoribosyltransferase	ERG11 VF125AL substitution is present in TheiaEuk Clade 3 reference genome
SRR23137804	SAMN32797909	1	0.25	0.5	>256	0.5	1	0.5	0.5		12308863	70.85	C:98.9%[S:98.8%,D:0.1%],F:0.6%,M:0.5%,n:2137	40692	550	Candida auris	Clade3	No variants identified in queried genes (FKS1,lanosterol.14-alpha.demethylase,uracil.phosphoribosyltransferase)	FKS1,lanosterol.14-alpha.demethylase,uracil.phosphoribosyltransferase	ERG11 VF125AL substitution is present in TheiaEuk Clade 3 reference genome
SRR23108910	SAMN32670048										12308831	56.48	C:98.9%[S:98.8%,D:0.1%],F:0.6%,M:0.5%,n:2137	38829	553	Candida auris	Clade3	FKS1: "1 (missense_variant c.1923A>T p.Arg641Ser; A:58 T:0),uracil.phosphoribosyltransferase: uracil phosphoribosyltransferase (frameshift_variant c.104delG p.Gly35fs; G:32 GC:0)	FKS1,lanosterol.14-alpha.demethylase,uracil.phosphoribosyltransferase	ERG11 VF125AL substitution is present in TheiaEuk Clade 3 reference genome
SRR23108902	SAMN32670040										12308777	115.73	C:98.9%[S:98.8%,D:0.1%],F:0.6%,M:0.5%,n:2137	56821	381	Candida auris	Clade3	No variants identified in queried genes (FKS1,lanosterol.14-alpha.demethylase,uracil.phosphoribosyltransferase)	FKS1,lanosterol.14-alpha.demethylase,uracil.phosphoribosyltransferase	ERG11 VF125AL substitution is present in TheiaEuk Clade 3 reference genome
SRR23109130	SAMN32670368										12308588	91.81	C:98.9%[S:98.8%,D:0.1%],F:0.6%,M:0.5%,n:2137	50170	461	Candida auris	Clade3	No variants identified in queried genes (FKS1,lanosterol.14-alpha.demethylase,uracil.phosphoribosyltransferase)	FKS1,lanosterol.14-alpha.demethylase,uracil.phosphoribosyltransferase	ERG11 VF125AL substitution is present in TheiaEuk Clade 3 reference genome
SRR23109050	SAMN32670256										12308378	68.56	C:98.9%[S:98.8%,D:0.1%],F:0.6%,M:0.5%,n:2137	50371	460	Candida auris	Clade3	No variants identified in queried genes (FKS1,lanosterol.14-alpha.demethylase,uracil.phosphoribosyltransferase)	FKS1,lanosterol.14-alpha.demethylase,uracil.phosphoribosyltransferase	ERG11 VF125AL substitution is present in TheiaEuk Clade 3 reference genome
SRR23108770	SAMN32670017	0.5	0.12		>256	0.12	0.25	0.12	0.5		12308247	47.45	C:98.9%[S:98.8%,D:0.1%],F:0.6%,M:0.5%,n:2137	38265	542	Candida auris	Clade3	No variants identified in queried genes (FKS1,lanosterol.14-alpha.demethylase,uracil.phosphoribosyltransferase)	FKS1,lanosterol.14-alpha.demethylase,uracil.phosphoribosyltransferase	ERG11 VF125AL substitution is present in TheiaEuk Clade 3 reference genome
SRR23109059	SAMN32797903										12308165	90.58	C:98.9%[S:98.8%,D:0.1%],F:0.6%,M:0.5%,n:2137	43237	491	Candida auris	Clade3	No variants identified in queried genes (FKS1,lanosterol.14-alpha.demethylase,uracil.phosphoribosyltransferase)	FKS1,lanosterol.14-alpha.demethylase,uracil.phosphoribosyltransferase	ERG11 VF125AL substitution is present in TheiaEuk Clade 3 reference genome
SRR23109026	SAMN32670232	0.25	0.12		64	0.06	0.25	0.12	0.5		12308085	50.98	C:98.9%[S:98.8%,D:0.1%],F:0.6%,M:0.5%,n:2137	39490	532	Candida auris	Clade3	No variants identified in queried genes (FKS1,lanosterol.14-alpha.demethylase,uracil.phosphoribosyltransferase)	FKS1,lanosterol.14-alpha.demethylase,uracil.phosphoribosyltransferase	ERG11 VF125AL substitution is present in TheiaEuk Clade 3 reference genome
SRR23920685	SAMN33829932										12307794	154.29	C:98.8%[S:98.7%,D:0.1%],F:0.6%,M:0.6%,n:2137	95173	249	Candida auris	Clade3	No variants identified in queried genes (FKS1,lanosterol.14-alpha.demethylase,uracil.phosphoribosyltransferase)	FKS1,lanosterol.14-alpha.demethylase,uracil.phosphoribosyltransferase	ERG11 VF125AL substitution is present in TheiaEuk Clade 3 reference genome
SRR23109058	SAMN32670264										12307659	47.26	C:98.9%[S:98.8%,D:0.1%],F:0.6%,M:0.5%,n:2137	38131	550	Candida auris	Clade3	No variants identified in queried genes (FKS1,lanosterol.14-alpha.demethylase,uracil.phosphoribosyltransferase)	FKS1,lanosterol.14-alpha.demethylase,uracil.phosphoribosyltransferase	ERG11 VF125AL substitution is present in TheiaEuk Clade 3 reference genome
SRR23109179	SAMN32670203										12307634	58.49	C:98.9%[S:98.8%,D:0.1%],F:0.6%,M:0.5%,n:2137	37432	560	Candida auris	Clade3	No variants identified in queried genes (FKS1,lanosterol.14-alpha.demethylase,uracil.phosphoribosyltransferase)	FKS1,lanosterol.14-alpha.demethylase,uracil.phosphoribosyltransferase	ERG11 VF125AL substitution is present in TheiaEuk Clade 3 reference genome
SRR23108808	SAMN32670074										12307507	62.54	C:98.9%[S:98.8%,D:0.1%],F:0.6%,M:0.5%,n:2137	37234	549	Candida auris	Clade3	No variants identified in queried genes (FKS1,lanosterol.14-alpha.demethylase,uracil.phosphoribosyltransferase)	FKS1,lanosterol.14-alpha.demethylase,uracil.phosphoribosyltransferase	ERG11 VF125AL substitution is present in TheiaEuk Clade 3 reference genome
SRR23137830	SAMN32797935	0.5	0.25	0.5	>256	0.25	0.5	0.25	0.5		12307328	59.74	C:98.9%[S:98.8%,D:0.1%],F:0.6%,M:0.5%,n:2137	41092	544	Candida auris	Clade3	No variants identified in queried genes (FKS1,lanosterol.14-alpha.demethylase,uracil.phosphoribosyltransferase)	FKS1,lanosterol.14-alpha.demethylase,uracil.phosphoribosyltransferase	ERG11 VF125AL substitution is present in TheiaEuk Clade 3 reference genome
SRR23108899	SAMN32670037	0.5	0.25	0.25	64	0.12	0.5	0.25	1		12307245	115.3	C:98.9%[S:98.8%,D:0.1%],F:0.6%,M:0.5%,n:2137	53396	404	Candida auris	Clade3	No variants identified in queried genes (FKS1,lanosterol.14-alpha.demethylase,uracil.phosphoribosyltransferase)	FKS1,lanosterol.14-alpha.demethylase,uracil.phosphoribosyltransferase	ERG11 VF125AL substitution is present in TheiaEuk Clade 3 reference genome
SRR23109064	SAMN32670270	0.25	0.25		16	0.03	0.03	0.03	0.25		12307039	67.33	C:98.9%[S:98.8%,D:0.1%],F:0.6%,M:0.5%,n:2137	40777	525	Candida auris	Clade3	No variants identified in queried genes (FKS1,lanosterol.14-alpha.demethylase,uracil.phosphoribosyltransferase)	FKS1,lanosterol.14-alpha.demethylase,uracil.phosphoribosyltransferase	ERG11 VF125AL substitution is present in TheiaEuk Clade 3 reference genome
SRR23109187	SAMN32670211										12306930	47.32	C:98.9%[S:98.8%,D:0.1%],F:0.6%,M:0.5%,n:2137	38540	537	Candida auris	Clade3	No variants identified in queried genes (FKS1,lanosterol.14-alpha.demethylase,uracil.phosphoribosyltransferase)	FKS1,lanosterol.14-alpha.demethylase,uracil.phosphoribosyltransferase	ERG11 VF125AL substitution is present in TheiaEuk Clade 3 reference genome
SRR23108919	SAMN32670057	0.25	0.12	0.25	128	0.12	0.25	0.12	0.5		12306894	117.22	C:98.8%[S:98.7%,D:0.1%],F:0.6%,M:0.6%,n:2137	46195	464	Candida auris	Clade3	No variants identified in queried genes (FKS1,lanosterol.14-alpha.demethylase,uracil.phosphoribosyltransferase)	FKS1,lanosterol.14-alpha.demethylase,uracil.phosphoribosyltransferase	ERG11 VF125AL substitution is present in TheiaEuk Clade 3 reference genome
SRR23920690	SAMN33829953										12306829	203.71	C:98.9%[S:98.8%,D:0.1%],F:0.6%,M:0.5%,n:2137	83542	269	Candida auris	Clade3	No variants identified in queried genes (FKS1,lanosterol.14-alpha.demethylase,uracil.phosphoribosyltransferase)	FKS1,lanosterol.14-alpha.demethylase,uracil.phosphoribosyltransferase	ERG11 VF125AL substitution is present in TheiaEuk Clade 3 reference genome
SRR23920772	SAMN33829996										12306726	48.14	C:98.9%[S:98.8%,D:0.1%],F:0.6%,M:0.5%,n:2137	40072	564	Candida auris	Clade3	No variants identified in queried genes (FKS1,lanosterol.14-alpha.demethylase,uracil.phosphoribosyltransferase)	FKS1,lanosterol.14-alpha.demethylase,uracil.phosphoribosyltransferase	ERG11 VF125AL substitution is present in TheiaEuk Clade 3 reference genome
SRR23109024	SAMN32670014										12306637	59.35	C:98.9%[S:98.8%,D:0.1%],F:0.6%,M:0.5%,n:2137	38823	551	Candida auris	Clade3	No variants identified in queried genes (FKS1,lanosterol.14-alpha.demethylase,uracil.phosphoribosyltransferase)	FKS1,lanosterol.14-alpha.demethylase,uracil.phosphoribosyltransferase	ERG11 VF125AL substitution is present in TheiaEuk Clade 3 reference genome
SRR23109106	SAMN32670312										12306564	114.29	C:98.9%[S:98.8%,D:0.1%],F:0.6%,M:0.5%,n:2137	49470	451	Candida auris	Clade3	No variants identified in queried genes (FKS1,lanosterol.14-alpha.demethylase,uracil.phosphoribosyltransferase)	FKS1,lanosterol.14-alpha.demethylase,uracil.phosphoribosyltransferase	ERG11 VF125AL substitution is present in TheiaEuk Clade 3 reference genome
SRR23108870	SAMN32670104	1	0.5	0.25	256	0.12	0.5	0.25	1		12306561	109.05	C:98.9%[S:98.8%,D:0.1%],F:0.6%,M:0.5%,n:2137	47596	406	Candida auris	Clade3	No variants identified in queried genes (FKS1,lanosterol.14-alpha.demethylase,uracil.phosphoribosyltransferase)	FKS1,lanosterol.14-alpha.demethylase,uracil.phosphoribosyltransferase	ERG11 VF125AL substitution is present in TheiaEuk Clade 3 reference genome
SRR23920675	SAMN33829927										12306325	141.79	C:98.9%[S:98.8%,D:0.1%],F:0.6%,M:0.5%,n:2137	75592	278	Candida auris	Clade3	No variants identified in queried genes (FKS1,lanosterol.14-alpha.demethylase,uracil.phosphoribosyltransferase)	FKS1,lanosterol.14-alpha.demethylase,uracil.phosphoribosyltransferase	ERG11 VF125AL substitution is present in TheiaEuk Clade 3 reference genome
SRR23109085	SAMN32934618										12306075	150.59	C:98.9%[S:98.8%,D:0.1%],F:0.6%,M:0.5%,n:2137	83325	283	Candida auris	Clade3	No variants identified in queried genes (FKS1,lanosterol.14-alpha.demethylase,uracil.phosphoribosyltransferase)	FKS1,lanosterol.14-alpha.demethylase,uracil.phosphoribosyltransferase	ERG11 VF125AL substitution is present in TheiaEuk Clade 3 reference genome
SRR23109075	SAMN32670281										12305969	146.76	C:98.9%[S:98.8%,D:0.1%],F:0.6%,M:0.5%,n:2137	83277	276	Candida auris	Clade3	No variants identified in queried genes (FKS1,lanosterol.14-alpha.demethylase,uracil.phosphoribosyltransferase)	FKS1,lanosterol.14-alpha.demethylase,uracil.phosphoribosyltransferase	ERG11 VF125AL substitution is present in TheiaEuk Clade 3 reference genome
SRR23109118	SAMN32670356										12305936	69	C:98.9%[S:98.8%,D:0.1%],F:0.6%,M:0.5%,n:2137	40696	525	Candida auris	Clade3	No variants identified in queried genes (FKS1,lanosterol.14-alpha.demethylase,uracil.phosphoribosyltransferase)	FKS1,lanosterol.14-alpha.demethylase,uracil.phosphoribosyltransferase	ERG11 VF125AL substitution is present in TheiaEuk Clade 3 reference genome
SRR23108802	SAMN32670068	0.5	0.5	0.25	256	0.25	0.25	0.12	0.5		12305931	111.65	C:98.9%[S:98.8%,D:0.1%],F:0.6%,M:0.5%,n:2137	53441	398	Candida auris	Clade3	No variants identified in queried genes (FKS1,lanosterol.14-alpha.demethylase,uracil.phosphoribosyltransferase)	FKS1,lanosterol.14-alpha.demethylase,uracil.phosphoribosyltransferase	ERG11 VF125AL substitution is present in TheiaEuk Clade 3 reference genome
SRR23920676	SAMN33829939										12305867	171.63	C:98.9%[S:98.8%,D:0.1%],F:0.6%,M:0.5%,n:2137	101431	246	Candida auris	Clade3	No variants identified in queried genes (FKS1,lanosterol.14-alpha.demethylase,uracil.phosphoribosyltransferase)	FKS1,lanosterol.14-alpha.demethylase,uracil.phosphoribosyltransferase	ERG11 VF125AL substitution is present in TheiaEuk Clade 3 reference genome
SRR23109129	SAMN32670367										12305823	66.55	C:98.9%[S:98.8%,D:0.1%],F:0.6%,M:0.5%,n:2137	40951	511	Candida auris	Clade3	No variants identified in queried genes (FKS1,lanosterol.14-alpha.demethylase,uracil.phosphoribosyltransferase)	FKS1,lanosterol.14-alpha.demethylase,uracil.phosphoribosyltransferase	ERG11 VF125AL substitution is present in TheiaEuk Clade 3 reference genome
SRR20081621	SAMN29634974										12305777	243.01	C:98.9%[S:98.8%,D:0.1%],F:0.6%,M:0.5%,n:2137	81421	279	Candida auris	Clade3	No variants identified in queried genes (FKS1,lanosterol.14-alpha.demethylase,uracil.phosphoribosyltransferase)	FKS1,lanosterol.14-alpha.demethylase,uracil.phosphoribosyltransferase	ERG11 VF125AL substitution is present in TheiaEuk Clade 3 reference genome
SRR23109009	SAMN32670067	0.5	0.25	0.5	256	0.25	0.5	0.25	0.25		12305749	148.21	C:98.9%[S:98.8%,D:0.1%],F:0.6%,M:0.5%,n:2137	87185	272	Candida auris	Clade3	No variants identified in queried genes (FKS1,lanosterol.14-alpha.demethylase,uracil.phosphoribosyltransferase)	FKS1,lanosterol.14-alpha.demethylase,uracil.phosphoribosyltransferase	ERG11 VF125AL substitution is present in TheiaEuk Clade 3 reference genome
SRR23109109	SAMN32670315	0.06	0.03		64	0.06	0.06	0.06	0.5		12305654	57.31	C:98.9%[S:98.8%,D:0.1%],F:0.6%,M:0.5%,n:2137	37605	539	Candida auris	Clade3	No variants identified in queried genes (FKS1,lanosterol.14-alpha.demethylase,uracil.phosphoribosyltransferase)	FKS1,lanosterol.14-alpha.demethylase,uracil.phosphoribosyltransferase	ERG11 VF125AL substitution is present in TheiaEuk Clade 3 reference genome
SRR23109045	SAMN32797941										12305634	54.57	C:98.8%[S:98.7%,D:0.1%],F:0.7%,M:0.5%,n:2137	36417	592	Candida auris	Clade3	No variants identified in queried genes (FKS1,lanosterol.14-alpha.demethylase,uracil.phosphoribosyltransferase)	FKS1,lanosterol.14-alpha.demethylase,uracil.phosphoribosyltransferase	ERG11 VF125AL substitution is present in TheiaEuk Clade 3 reference genome
SRR23109049	SAMN32669967	0.5	0.25	0.25	256	0.25	0.5	0.25	0.5		12305444	122.29	C:98.9%[S:98.8%,D:0.1%],F:0.6%,M:0.5%,n:2137	78735	283	Candida auris	Clade3	No variants identified in queried genes (FKS1,lanosterol.14-alpha.demethylase,uracil.phosphoribosyltransferase)	FKS1,lanosterol.14-alpha.demethylase,uracil.phosphoribosyltransferase	ERG11 VF125AL substitution is present in TheiaEuk Clade 3 reference genome
SRR23109022	SAMN32670228										12305017	46.5	C:98.9%[S:98.8%,D:0.1%],F:0.6%,M:0.5%,n:2137	36420	586	Candida auris	Clade3	No variants identified in queried genes (FKS1,lanosterol.14-alpha.demethylase,uracil.phosphoribosyltransferase)	FKS1,lanosterol.14-alpha.demethylase,uracil.phosphoribosyltransferase	ERG11 VF125AL substitution is present in TheiaEuk Clade 3 reference genome
SRR23920649	SAMN33829904										12304982	113.81	C:98.8%[S:98.7%,D:0.1%],F:0.6%,M:0.6%,n:2137	51946	403	Candida auris	Clade3	No variants identified in queried genes (FKS1,lanosterol.14-alpha.demethylase,uracil.phosphoribosyltransferase)	FKS1,lanosterol.14-alpha.demethylase,uracil.phosphoribosyltransferase	ERG11 VF125AL substitution is present in TheiaEuk Clade 3 reference genome
SRR23109166	SAMN32670190										12304802	48.43	C:98.9%[S:98.8%,D:0.1%],F:0.6%,M:0.5%,n:2137	38033	557	Candida auris	Clade3	No variants identified in queried genes (FKS1,lanosterol.14-alpha.demethylase,uracil.phosphoribosyltransferase)	FKS1,lanosterol.14-alpha.demethylase,uracil.phosphoribosyltransferase	ERG11 VF125AL substitution is present in TheiaEuk Clade 3 reference genome
SRR23109201	SAMN32670321	0.12	0.06	0.06	256	0.03	0.06	0.03	0.5		12304749	147.53	C:98.9%[S:98.8%,D:0.1%],F:0.6%,M:0.5%,n:2137	74580	282	Candida auris	Clade3	No variants identified in queried genes (FKS1,lanosterol.14-alpha.demethylase,uracil.phosphoribosyltransferase)	FKS1,lanosterol.14-alpha.demethylase,uracil.phosphoribosyltransferase	ERG11 VF125AL substitution is present in TheiaEuk Clade 3 reference genome
SRR23920759	SAMN33829984										12304576	285.21	C:98.9%[S:98.8%,D:0.1%],F:0.6%,M:0.5%,n:2137	84260	282	Candida auris	Clade3	No variants identified in queried genes (FKS1,lanosterol.14-alpha.demethylase,uracil.phosphoribosyltransferase)	FKS1,lanosterol.14-alpha.demethylase,uracil.phosphoribosyltransferase	ERG11 VF125AL substitution is present in TheiaEuk Clade 3 reference genome
SRR23109190	SAMN32670214										12304565	145.57	C:98.9%[S:98.8%,D:0.1%],F:0.6%,M:0.5%,n:2137	72285	318	Candida auris	Clade3	No variants identified in queried genes (FKS1,lanosterol.14-alpha.demethylase,uracil.phosphoribosyltransferase)	FKS1,lanosterol.14-alpha.demethylase,uracil.phosphoribosyltransferase	ERG11 VF125AL substitution is present in TheiaEuk Clade 3 reference genome
SRR23248984	SAMN32934613										12304522	159.28	C:98.9%[S:98.8%,D:0.1%],F:0.6%,M:0.5%,n:2137	82545	271	Candida auris	Clade3	No variants identified in queried genes (FKS1,lanosterol.14-alpha.demethylase,uracil.phosphoribosyltransferase)	FKS1,lanosterol.14-alpha.demethylase,uracil.phosphoribosyltransferase	ERG11 VF125AL substitution is present in TheiaEuk Clade 3 reference genome
SRR23109039	SAMN32797955										12304314	49.76	C:98.9%[S:98.8%,D:0.1%],F:0.6%,M:0.5%,n:2137	36871	618	Candida auris	Clade3	No variants identified in queried genes (FKS1,lanosterol.14-alpha.demethylase,uracil.phosphoribosyltransferase)	FKS1,lanosterol.14-alpha.demethylase,uracil.phosphoribosyltransferase	ERG11 VF125AL substitution is present in TheiaEuk Clade 3 reference genome
SRR23109184	SAMN32670208	0.12	0.12		64	0.06	0.25	0.12	0.5		12304193	149.3	C:98.9%[S:98.8%,D:0.1%],F:0.6%,M:0.5%,n:2137	74345	289	Candida auris	Clade3	No variants identified in queried genes (FKS1,lanosterol.14-alpha.demethylase,uracil.phosphoribosyltransferase)	FKS1,lanosterol.14-alpha.demethylase,uracil.phosphoribosyltransferase	ERG11 VF125AL substitution is present in TheiaEuk Clade 3 reference genome
SRR23109198	SAMN32670318										12304156	216.03	C:98.9%[S:98.8%,D:0.1%],F:0.6%,M:0.5%,n:2137	70017	300	Candida auris	Clade3	No variants identified in queried genes (FKS1,lanosterol.14-alpha.demethylase,uracil.phosphoribosyltransferase)	FKS1,lanosterol.14-alpha.demethylase,uracil.phosphoribosyltransferase	ERG11 VF125AL substitution is present in TheiaEuk Clade 3 reference genome
SRR23137808	SAMN32797913	1	0.5	0.5	>256	0.25	0.5	0.25	0.5		12303947	56.31	C:98.8%[S:98.7%,D:0.1%],F:0.6%,M:0.6%,n:2137	38440	562	Candida auris	Clade3	No variants identified in queried genes (FKS1,lanosterol.14-alpha.demethylase,uracil.phosphoribosyltransferase)	FKS1,lanosterol.14-alpha.demethylase,uracil.phosphoribosyltransferase	ERG11 VF125AL substitution is present in TheiaEuk Clade 3 reference genome
SRR23108838	SAMN32669976	1	0.5	0.5	>256	0.12	0.5	0.12	0.5		12303910	45.84	C:98.9%[S:98.8%,D:0.1%],F:0.6%,M:0.5%,n:2137	37604	580	Candida auris	Clade3	No variants identified in queried genes (FKS1,lanosterol.14-alpha.demethylase,uracil.phosphoribosyltransferase)	FKS1,lanosterol.14-alpha.demethylase,uracil.phosphoribosyltransferase	ERG11 VF125AL substitution is present in TheiaEuk Clade 3 reference genome
SRR23249001	SAMN32934630										12303858	170.13	C:98.9%[S:98.8%,D:0.1%],F:0.6%,M:0.5%,n:2137	62232	307	Candida auris	Clade3	No variants identified in queried genes (FKS1,lanosterol.14-alpha.demethylase,uracil.phosphoribosyltransferase)	FKS1,lanosterol.14-alpha.demethylase,uracil.phosphoribosyltransferase	ERG11 VF125AL substitution is present in TheiaEuk Clade 3 reference genome
SRR23109126	SAMN32670364										12303682	73.28	C:98.9%[S:98.8%,D:0.1%],F:0.6%,M:0.5%,n:2137	44739	494	Candida auris	Clade3	No variants identified in queried genes (FKS1,lanosterol.14-alpha.demethylase,uracil.phosphoribosyltransferase)	FKS1,lanosterol.14-alpha.demethylase,uracil.phosphoribosyltransferase	ERG11 VF125AL substitution is present in TheiaEuk Clade 3 reference genome
SRR23920733	SAMN33829892										12303664	423.22	C:98.9%[S:98.8%,D:0.1%],F:0.6%,M:0.5%,n:2137	73177	289	Candida auris	Clade3	No variants identified in queried genes (FKS1,lanosterol.14-alpha.demethylase,uracil.phosphoribosyltransferase)	FKS1,lanosterol.14-alpha.demethylase,uracil.phosphoribosyltransferase	ERG11 VF125AL substitution is present in TheiaEuk Clade 3 reference genome
SRR23920707	SAMN33829970										12303620	136.47	C:98.9%[S:98.8%,D:0.1%],F:0.6%,M:0.5%,n:2137	90387	261	Candida auris	Clade3	No variants identified in queried genes (FKS1,lanosterol.14-alpha.demethylase,uracil.phosphoribosyltransferase)	FKS1,lanosterol.14-alpha.demethylase,uracil.phosphoribosyltransferase	ERG11 VF125AL substitution is present in TheiaEuk Clade 3 reference genome
SRR23920766	SAMN33829977										12303486	193.47	C:98.9%[S:98.8%,D:0.1%],F:0.6%,M:0.5%,n:2137	74749	299	Candida auris	Clade3	No variants identified in queried genes (FKS1,lanosterol.14-alpha.demethylase,uracil.phosphoribosyltransferase)	FKS1,lanosterol.14-alpha.demethylase,uracil.phosphoribosyltransferase	ERG11 VF125AL substitution is present in TheiaEuk Clade 3 reference genome
SRR23137736	SAMN32797843										12303432	183.99	C:98.9%[S:98.8%,D:0.1%],F:0.6%,M:0.5%,n:2137	89598	267	Candida auris	Clade3	No variants identified in queried genes (FKS1,lanosterol.14-alpha.demethylase,uracil.phosphoribosyltransferase)	FKS1,lanosterol.14-alpha.demethylase,uracil.phosphoribosyltransferase	ERG11 VF125AL substitution is present in TheiaEuk Clade 3 reference genome
SRR23920668	SAMN33829920										12303367	134.58	C:98.9%[S:98.8%,D:0.1%],F:0.6%,M:0.5%,n:2137	80615	281	Candida auris	Clade3	No variants identified in queried genes (FKS1,lanosterol.14-alpha.demethylase,uracil.phosphoribosyltransferase)	FKS1,lanosterol.14-alpha.demethylase,uracil.phosphoribosyltransferase	ERG11 VF125AL substitution is present in TheiaEuk Clade 3 reference genome
SRR23109112	SAMN32670350	0.06	0.06	0.06	16	0.03	0.03	0.03	0.25		12303341	167.66	C:98.9%[S:98.8%,D:0.1%],F:0.6%,M:0.5%,n:2137	68079	311	Candida auris	Clade3	No variants identified in queried genes (FKS1,lanosterol.14-alpha.demethylase,uracil.phosphoribosyltransferase)	FKS1,lanosterol.14-alpha.demethylase,uracil.phosphoribosyltransferase	ERG11 VF125AL substitution is present in TheiaEuk Clade 3 reference genome
SRR23137748	SAMN32797855										12303256	181.99	C:98.9%[S:98.8%,D:0.1%],F:0.6%,M:0.5%,n:2137	75592	285	Candida auris	Clade3	No variants identified in queried genes (FKS1,lanosterol.14-alpha.demethylase,uracil.phosphoribosyltransferase)	FKS1,lanosterol.14-alpha.demethylase,uracil.phosphoribosyltransferase	ERG11 VF125AL substitution is present in TheiaEuk Clade 3 reference genome
SRR23108995	SAMN32670169	0.5	0.12		>256	0.12	0.5	0.12	0.25		12303249	155.08	C:98.9%[S:98.8%,D:0.1%],F:0.6%,M:0.5%,n:2137	74246	317	Candida auris	Clade3	No variants identified in queried genes (FKS1,lanosterol.14-alpha.demethylase,uracil.phosphoribosyltransferase)	FKS1,lanosterol.14-alpha.demethylase,uracil.phosphoribosyltransferase	ERG11 VF125AL substitution is present in TheiaEuk Clade 3 reference genome
SRR23137811	SAMN32797916	1	0.25	0.5	256	0.25	0.5	0.25	0.5		12303227	46.27	C:98.8%[S:98.7%,D:0.1%],F:0.7%,M:0.5%,n:2137	33795	609	Candida auris	Clade3	No variants identified in queried genes (FKS1,lanosterol.14-alpha.demethylase,uracil.phosphoribosyltransferase)	FKS1,lanosterol.14-alpha.demethylase,uracil.phosphoribosyltransferase	ERG11 VF125AL substitution is present in TheiaEuk Clade 3 reference genome
SRR23108908	SAMN32670046										12303195	130.23	C:98.9%[S:98.8%,D:0.1%],F:0.6%,M:0.5%,n:2137	79165	287	Candida auris	Clade3	No variants identified in queried genes (FKS1,lanosterol.14-alpha.demethylase,uracil.phosphoribosyltransferase)	FKS1,lanosterol.14-alpha.demethylase,uracil.phosphoribosyltransferase	ERG11 VF125AL substitution is present in TheiaEuk Clade 3 reference genome
SRR23109079	SAMN32670285										12303178	187.89	C:98.9%[S:98.8%,D:0.1%],F:0.5%,M:0.6%,n:2137	77183	274	Candida auris	Clade3	No variants identified in queried genes (FKS1,lanosterol.14-alpha.demethylase,uracil.phosphoribosyltransferase)	FKS1,lanosterol.14-alpha.demethylase,uracil.phosphoribosyltransferase	ERG11 VF125AL substitution is present in TheiaEuk Clade 3 reference genome
SRR23249025	SAMN32934654										12303083	362.48	C:98.9%[S:98.8%,D:0.1%],F:0.6%,M:0.5%,n:2137	74757	295	Candida auris	Clade3	No variants identified in queried genes (FKS1,lanosterol.14-alpha.demethylase,uracil.phosphoribosyltransferase)	FKS1,lanosterol.14-alpha.demethylase,uracil.phosphoribosyltransferase	ERG11 VF125AL substitution is present in TheiaEuk Clade 3 reference genome
SRR23109148	SAMN32670140	0.12	0.12	0.12	256	0.12	0.5	0.25	0.5		12303055	144.86	C:98.9%[S:98.8%,D:0.1%],F:0.6%,M:0.5%,n:2137	74899	281	Candida auris	Clade3	No variants identified in queried genes (FKS1,lanosterol.14-alpha.demethylase,uracil.phosphoribosyltransferase)	FKS1,lanosterol.14-alpha.demethylase,uracil.phosphoribosyltransferase	ERG11 VF125AL substitution is present in TheiaEuk Clade 3 reference genome
SRR23108986	SAMN32670155										12303049	155.92	C:98.9%[S:98.8%,D:0.1%],F:0.6%,M:0.5%,n:2137	75600	299	Candida auris	Clade3	No variants identified in queried genes (FKS1,lanosterol.14-alpha.demethylase,uracil.phosphoribosyltransferase)	FKS1,lanosterol.14-alpha.demethylase,uracil.phosphoribosyltransferase	ERG11 VF125AL substitution is present in TheiaEuk Clade 3 reference genome
SRR23108909	SAMN32670047										12302946	57.11	C:98.9%[S:98.8%,D:0.1%],F:0.6%,M:0.5%,n:2137	36689	563	Candida auris	Clade3	No variants identified in queried genes (FKS1,lanosterol.14-alpha.demethylase,uracil.phosphoribosyltransferase)	FKS1,lanosterol.14-alpha.demethylase,uracil.phosphoribosyltransferase	ERG11 VF125AL substitution is present in TheiaEuk Clade 3 reference genome
SRR23109215	SAMN32670335										12302868	151.71	C:98.9%[S:98.8%,D:0.1%],F:0.6%,M:0.5%,n:2137	76543	290	Candida auris	Clade3	No variants identified in queried genes (FKS1,lanosterol.14-alpha.demethylase,uracil.phosphoribosyltransferase)	FKS1,lanosterol.14-alpha.demethylase,uracil.phosphoribosyltransferase	ERG11 VF125AL substitution is present in TheiaEuk Clade 3 reference genome
SRR23137763	SAMN32797870										12302642	182.49	C:98.9%[S:98.8%,D:0.1%],F:0.6%,M:0.5%,n:2137	72147	299	Candida auris	Clade3	No variants identified in queried genes (FKS1,lanosterol.14-alpha.demethylase,uracil.phosphoribosyltransferase)	FKS1,lanosterol.14-alpha.demethylase,uracil.phosphoribosyltransferase	ERG11 VF125AL substitution is present in TheiaEuk Clade 3 reference genome
SRR23109096	SAMN32670302	0.06	0.03		256	0.06	0.12	0.06	0.25		12302617	129.26	C:98.9%[S:98.8%,D:0.1%],F:0.6%,M:0.5%,n:2137	78081	299	Candida auris	Clade3	No variants identified in queried genes (FKS1,lanosterol.14-alpha.demethylase,uracil.phosphoribosyltransferase)	FKS1,lanosterol.14-alpha.demethylase,uracil.phosphoribosyltransferase	ERG11 VF125AL substitution is present in TheiaEuk Clade 3 reference genome
SRR23248992	SAMN32934621										12302589	138.11	C:98.9%[S:98.8%,D:0.1%],F:0.6%,M:0.5%,n:2137	68319	324	Candida auris	Clade3	No variants identified in queried genes (FKS1,lanosterol.14-alpha.demethylase,uracil.phosphoribosyltransferase)	FKS1,lanosterol.14-alpha.demethylase,uracil.phosphoribosyltransferase	ERG11 VF125AL substitution is present in TheiaEuk Clade 3 reference genome
SRR23109176	SAMN32670200	0.25	0.12		>256	0.25	0.5	0.12	0.5		12302393	169.63	C:98.9%[S:98.8%,D:0.1%],F:0.6%,M:0.5%,n:2137	69619	290	Candida auris	Clade3	No variants identified in queried genes (FKS1,lanosterol.14-alpha.demethylase,uracil.phosphoribosyltransferase)	FKS1,lanosterol.14-alpha.demethylase,uracil.phosphoribosyltransferase	ERG11 VF125AL substitution is present in TheiaEuk Clade 3 reference genome
SRR23137829	SAMN32797934										12302346	47.33	C:98.9%[S:98.8%,D:0.1%],F:0.6%,M:0.5%,n:2137	35287	610	Candida auris	Clade3	No variants identified in queried genes (FKS1,lanosterol.14-alpha.demethylase,uracil.phosphoribosyltransferase)	FKS1,lanosterol.14-alpha.demethylase,uracil.phosphoribosyltransferase	ERG11 VF125AL substitution is present in TheiaEuk Clade 3 reference genome
SRR23109222	SAMN32670342										12302293	177.09	C:98.9%[S:98.8%,D:0.1%],F:0.6%,M:0.5%,n:2137	76536	301	Candida auris	Clade3	No variants identified in queried genes (FKS1,lanosterol.14-alpha.demethylase,uracil.phosphoribosyltransferase)	FKS1,lanosterol.14-alpha.demethylase,uracil.phosphoribosyltransferase	ERG11 VF125AL substitution is present in TheiaEuk Clade 3 reference genome
SRR23137751	SAMN32797858										12302292	190.29	C:98.9%[S:98.8%,D:0.1%],F:0.6%,M:0.5%,n:2137	70146	317	Candida auris	Clade3	No variants identified in queried genes (FKS1,lanosterol.14-alpha.demethylase,uracil.phosphoribosyltransferase)	FKS1,lanosterol.14-alpha.demethylase,uracil.phosphoribosyltransferase	ERG11 VF125AL substitution is present in TheiaEuk Clade 3 reference genome
SRR23137765	SAMN32797872										12302214	260.2	C:98.9%[S:98.8%,D:0.1%],F:0.6%,M:0.5%,n:2137	80540	307	Candida auris	Clade3	No variants identified in queried genes (FKS1,lanosterol.14-alpha.demethylase,uracil.phosphoribosyltransferase)	FKS1,lanosterol.14-alpha.demethylase,uracil.phosphoribosyltransferase	ERG11 VF125AL substitution is present in TheiaEuk Clade 3 reference genome
SRR23249009	SAMN32934638										12302075	165.61	C:98.9%[S:98.8%,D:0.1%],F:0.6%,M:0.5%,n:2137	71196	305	Candida auris	Clade3	No variants identified in queried genes (FKS1,lanosterol.14-alpha.demethylase,uracil.phosphoribosyltransferase)	FKS1,lanosterol.14-alpha.demethylase,uracil.phosphoribosyltransferase	ERG11 VF125AL substitution is present in TheiaEuk Clade 3 reference genome
SRR23109202	SAMN32670322										12301990	121.99	C:98.9%[S:98.8%,D:0.1%],F:0.6%,M:0.5%,n:2137	71884	304	Candida auris	Clade3	No variants identified in queried genes (FKS1,lanosterol.14-alpha.demethylase,uracil.phosphoribosyltransferase)	FKS1,lanosterol.14-alpha.demethylase,uracil.phosphoribosyltransferase	ERG11 VF125AL substitution is present in TheiaEuk Clade 3 reference genome
SRR23920670	SAMN33829922										12301977	169.49	C:98.9%[S:98.8%,D:0.1%],F:0.6%,M:0.5%,n:2137	74748	273	Candida auris	Clade3	No variants identified in queried genes (FKS1,lanosterol.14-alpha.demethylase,uracil.phosphoribosyltransferase)	FKS1,lanosterol.14-alpha.demethylase,uracil.phosphoribosyltransferase	ERG11 VF125AL substitution is present in TheiaEuk Clade 3 reference genome
SRR23109203	SAMN32670323	0.06	0.06	0.06	256	0.06	0.12	0.03	0.5		12301969	173.5	C:98.9%[S:98.8%,D:0.1%],F:0.6%,M:0.5%,n:2137	67942	329	Candida auris	Clade3	No variants identified in queried genes (FKS1,lanosterol.14-alpha.demethylase,uracil.phosphoribosyltransferase)	FKS1,lanosterol.14-alpha.demethylase,uracil.phosphoribosyltransferase	ERG11 VF125AL substitution is present in TheiaEuk Clade 3 reference genome
SRR23137831	SAMN32797936	0.5	0.12	0.25	>256	0.5	0.5	0.25	0.5		12301747	73.73	C:98.9%[S:98.8%,D:0.1%],F:0.6%,M:0.5%,n:2137	40205	509	Candida auris	Clade3	No variants identified in queried genes (FKS1,lanosterol.14-alpha.demethylase,uracil.phosphoribosyltransferase)	FKS1,lanosterol.14-alpha.demethylase,uracil.phosphoribosyltransferase	ERG11 VF125AL substitution is present in TheiaEuk Clade 3 reference genome
SRR23109080	SAMN32670286	0.5	0.12	0.12	>256	0.12	0.25	0.12	0.5		12301719	141.84	C:98.9%[S:98.8%,D:0.1%],F:0.6%,M:0.5%,n:2137	83278	286	Candida auris	Clade3	No variants identified in queried genes (FKS1,lanosterol.14-alpha.demethylase,uracil.phosphoribosyltransferase)	FKS1,lanosterol.14-alpha.demethylase,uracil.phosphoribosyltransferase	ERG11 VF125AL substitution is present in TheiaEuk Clade 3 reference genome
SRR23108992	SAMN32670166	0.12	0.12	0.12	256	0.12	0.12	0.12	1		12301675	138.97	C:98.9%[S:98.8%,D:0.1%],F:0.6%,M:0.5%,n:2137	71578	298	Candida auris	Clade3	No variants identified in queried genes (FKS1,lanosterol.14-alpha.demethylase,uracil.phosphoribosyltransferase)	FKS1,lanosterol.14-alpha.demethylase,uracil.phosphoribosyltransferase	ERG11 VF125AL substitution is present in TheiaEuk Clade 3 reference genome
SRR23109066	SAMN32670272	0.5	0.25		256	0.12	0.12	0.06	0.5		12301657	136.72	C:98.9%[S:98.8%,D:0.1%],F:0.6%,M:0.5%,n:2137	75594	300	Candida auris	Clade3	No variants identified in queried genes (FKS1,lanosterol.14-alpha.demethylase,uracil.phosphoribosyltransferase)	FKS1,lanosterol.14-alpha.demethylase,uracil.phosphoribosyltransferase	ERG11 VF125AL substitution is present in TheiaEuk Clade 3 reference genome
SRR23920708	SAMN33829960										12301615	157.91	C:98.9%[S:98.8%,D:0.1%],F:0.6%,M:0.5%,n:2137	72466	301	Candida auris	Clade3	No variants identified in queried genes (FKS1,lanosterol.14-alpha.demethylase,uracil.phosphoribosyltransferase)	FKS1,lanosterol.14-alpha.demethylase,uracil.phosphoribosyltransferase	ERG11 VF125AL substitution is present in TheiaEuk Clade 3 reference genome
SRR23109006	SAMN32670079										12301528	62.21	C:98.9%[S:98.8%,D:0.1%],F:0.6%,M:0.5%,n:2137	43436	483	Candida auris	Clade3	No variants identified in queried genes (FKS1,lanosterol.14-alpha.demethylase,uracil.phosphoribosyltransferase)	FKS1,lanosterol.14-alpha.demethylase,uracil.phosphoribosyltransferase	ERG11 VF125AL substitution is present in TheiaEuk Clade 3 reference genome
SRR23137743	SAMN32797850	0.12	0.06	0.06	256	0.06	0.12	0.06	0.12		12301517	157.25	C:98.9%[S:98.8%,D:0.1%],F:0.6%,M:0.5%,n:2137	72821	294	Candida auris	Clade3	No variants identified in queried genes (FKS1,lanosterol.14-alpha.demethylase,uracil.phosphoribosyltransferase)	FKS1,lanosterol.14-alpha.demethylase,uracil.phosphoribosyltransferase	ERG11 VF125AL substitution is present in TheiaEuk Clade 3 reference genome
SRR23249007	SAMN32934636										12301499	174.36	C:98.9%[S:98.8%,D:0.1%],F:0.6%,M:0.5%,n:2137	63172	342	Candida auris	Clade3	No variants identified in queried genes (FKS1,lanosterol.14-alpha.demethylase,uracil.phosphoribosyltransferase)	FKS1,lanosterol.14-alpha.demethylase,uracil.phosphoribosyltransferase	ERG11 VF125AL substitution is present in TheiaEuk Clade 3 reference genome
SRR23109086	SAMN32934610										12301454	154.38	C:98.9%[S:98.8%,D:0.1%],F:0.6%,M:0.5%,n:2137	79622	284	Candida auris	Clade3	No variants identified in queried genes (FKS1,lanosterol.14-alpha.demethylase,uracil.phosphoribosyltransferase)	FKS1,lanosterol.14-alpha.demethylase,uracil.phosphoribosyltransferase	ERG11 VF125AL substitution is present in TheiaEuk Clade 3 reference genome
SRR23108995	SAMN32670122										12301423	153.76	C:98.9%[S:98.8%,D:0.1%],F:0.6%,M:0.5%,n:2137	74828	303	Candida auris	Clade3	No variants identified in queried genes (FKS1,lanosterol.14-alpha.demethylase,uracil.phosphoribosyltransferase)	FKS1,lanosterol.14-alpha.demethylase,uracil.phosphoribosyltransferase	ERG11 VF125AL substitution is present in TheiaEuk Clade 3 reference genome
SRR23109214	SAMN32670334										12301372	162.19	C:98.9%[S:98.8%,D:0.1%],F:0.6%,M:0.5%,n:2137	68513	317	Candida auris	Clade3	No variants identified in queried genes (FKS1,lanosterol.14-alpha.demethylase,uracil.phosphoribosyltransferase)	FKS1,lanosterol.14-alpha.demethylase,uracil.phosphoribosyltransferase	ERG11 VF125AL substitution is present in TheiaEuk Clade 3 reference genome
SRR23109091	SAMN32670297										12301346	174.92	C:98.9%[S:98.8%,D:0.1%],F:0.6%,M:0.5%,n:2137	66494	307	Candida auris	Clade3	No variants identified in queried genes (FKS1,lanosterol.14-alpha.demethylase,uracil.phosphoribosyltransferase)	FKS1,lanosterol.14-alpha.demethylase,uracil.phosphoribosyltransferase	ERG11 VF125AL substitution is present in TheiaEuk Clade 3 reference genome
SRR23109082	SAMN32934631										12301282	181.12	C:98.9%[S:98.8%,D:0.1%],F:0.6%,M:0.5%,n:2137	66260	339	Candida auris	Clade3	No variants identified in queried genes (FKS1,lanosterol.14-alpha.demethylase,uracil.phosphoribosyltransferase)	FKS1,lanosterol.14-alpha.demethylase,uracil.phosphoribosyltransferase	ERG11 VF125AL substitution is present in TheiaEuk Clade 3 reference genome
SRR23109114	SAMN32670352	0.25	0.12	0.12	128	0.12	0.25	0.12	0.13		12301039	166.48	C:98.8%[S:98.7%,D:0.1%],F:0.6%,M:0.6%,n:2137	69478	303	Candida auris	Clade3	No variants identified in queried genes (FKS1,lanosterol.14-alpha.demethylase,uracil.phosphoribosyltransferase)	FKS1,lanosterol.14-alpha.demethylase,uracil.phosphoribosyltransferase	ERG11 VF125AL substitution is present in TheiaEuk Clade 3 reference genome
SRR23920653	SAMN33829908										12301027	453.16	C:98.9%[S:98.8%,D:0.1%],F:0.6%,M:0.5%,n:2137	76579	303	Candida auris	Clade3	No variants identified in queried genes (FKS1,lanosterol.14-alpha.demethylase,uracil.phosphoribosyltransferase)	FKS1,lanosterol.14-alpha.demethylase,uracil.phosphoribosyltransferase	ERG11 VF125AL substitution is present in TheiaEuk Clade 3 reference genome
SRR23108889	SAMN32670123										12301026	156.06	C:98.9%[S:98.8%,D:0.1%],F:0.6%,M:0.5%,n:2137	70197	314	Candida auris	Clade3	No variants identified in queried genes (FKS1,lanosterol.14-alpha.demethylase,uracil.phosphoribosyltransferase)	FKS1,lanosterol.14-alpha.demethylase,uracil.phosphoribosyltransferase	ERG11 VF125AL substitution is present in TheiaEuk Clade 3 reference genome
SRR23109010	SAMN32670184										12300932	131.26	C:98.9%[S:98.8%,D:0.1%],F:0.6%,M:0.5%,n:2137	72281	302	Candida auris	Clade3	No variants identified in queried genes (FKS1,lanosterol.14-alpha.demethylase,uracil.phosphoribosyltransferase)	FKS1,lanosterol.14-alpha.demethylase,uracil.phosphoribosyltransferase	ERG11 VF125AL substitution is present in TheiaEuk Clade 3 reference genome
SRR23109207	SAMN32670327	0.12	0.06	0.12	64	0.06	0.12	0.06	0.25		12300880	115.79	C:98.9%[S:98.8%,D:0.1%],F:0.6%,M:0.5%,n:2137	70161	325	Candida auris	Clade3	No variants identified in queried genes (FKS1,lanosterol.14-alpha.demethylase,uracil.phosphoribosyltransferase)	FKS1,lanosterol.14-alpha.demethylase,uracil.phosphoribosyltransferase	ERG11 VF125AL substitution is present in TheiaEuk Clade 3 reference genome
SRR23109081	SAMN32670287	0.5	0.25	0.5	256	0.25	0.25	0.25	1		12300666	120.33	C:98.9%[S:98.8%,D:0.1%],F:0.6%,M:0.5%,n:2137	62592	325	Candida auris	Clade3	No variants identified in queried genes (FKS1,lanosterol.14-alpha.demethylase,uracil.phosphoribosyltransferase)	FKS1,lanosterol.14-alpha.demethylase,uracil.phosphoribosyltransferase	ERG11 VF125AL substitution is present in TheiaEuk Clade 3 reference genome
SRR23109116	SAMN32670354	0.25	0.25	0.25	256	0.25	0.12	0.12	0.25		12300650	136.25	C:98.9%[S:98.8%,D:0.1%],F:0.6%,M:0.5%,n:2137	64853	337	Candida auris	Clade3	No variants identified in queried genes (FKS1,lanosterol.14-alpha.demethylase,uracil.phosphoribosyltransferase)	FKS1,lanosterol.14-alpha.demethylase,uracil.phosphoribosyltransferase	ERG11 VF125AL substitution is present in TheiaEuk Clade 3 reference genome
SRR23137754	SAMN32797861										12300464	152.91	C:98.9%[S:98.8%,D:0.1%],F:0.6%,M:0.5%,n:2137	66919	319	Candida auris	Clade3	No variants identified in queried genes (FKS1,lanosterol.14-alpha.demethylase,uracil.phosphoribosyltransferase)	FKS1,lanosterol.14-alpha.demethylase,uracil.phosphoribosyltransferase	ERG11 VF125AL substitution is present in TheiaEuk Clade 3 reference genome
SRR23109031	SAMN32797970										12300348	67.92	C:98.9%[S:98.8%,D:0.1%],F:0.6%,M:0.5%,n:2137	38139	555	Candida auris	Clade3	No variants identified in queried genes (FKS1,lanosterol.14-alpha.demethylase,uracil.phosphoribosyltransferase)	FKS1,lanosterol.14-alpha.demethylase,uracil.phosphoribosyltransferase	ERG11 VF125AL substitution is present in TheiaEuk Clade 3 reference genome
SRR23109137	SAMN32670375	0.12	0.06		64	0.12	0.5	0.06	0.5		12300302	410.38	C:98.9%[S:98.8%,D:0.1%],F:0.6%,M:0.5%,n:2137	53325	388	Candida auris	Clade3	No variants identified in queried genes (FKS1,lanosterol.14-alpha.demethylase,uracil.phosphoribosyltransferase)	FKS1,lanosterol.14-alpha.demethylase,uracil.phosphoribosyltransferase	ERG11 VF125AL substitution is present in TheiaEuk Clade 3 reference genome
SRR23137728	SAMN32797835										12300302	121.23	C:98.9%[S:98.8%,D:0.1%],F:0.6%,M:0.5%,n:2137	67973	308	Candida auris	Clade3	No variants identified in queried genes (FKS1,lanosterol.14-alpha.demethylase,uracil.phosphoribosyltransferase)	FKS1,lanosterol.14-alpha.demethylase,uracil.phosphoribosyltransferase	ERG11 VF125AL substitution is present in TheiaEuk Clade 3 reference genome
SRR23108779	SAMN32670026										12300243	64.39	C:98.8%[S:98.7%,D:0.1%],F:0.6%,M:0.6%,n:2137	41422	494	Candida auris	Clade3	No variants identified in queried genes (FKS1,lanosterol.14-alpha.demethylase,uracil.phosphoribosyltransferase)	FKS1,lanosterol.14-alpha.demethylase,uracil.phosphoribosyltransferase	ERG11 VF125AL substitution is present in TheiaEuk Clade 3 reference genome
SRR23109225	SAMN32670345										12300204	205.59	C:98.9%[S:98.8%,D:0.1%],F:0.6%,M:0.5%,n:2137	69480	338	Candida auris	Clade3	No variants identified in queried genes (FKS1,lanosterol.14-alpha.demethylase,uracil.phosphoribosyltransferase)	FKS1,lanosterol.14-alpha.demethylase,uracil.phosphoribosyltransferase	ERG11 VF125AL substitution is present in TheiaEuk Clade 3 reference genome
SRR23109069	SAMN32670275	0.5	0.25		64	0.12	0.12	0.12	0.5		12300120	71.25	C:98.9%[S:98.8%,D:0.1%],F:0.6%,M:0.5%,n:2137	42934	487	Candida auris	Clade3	No variants identified in queried genes (FKS1,lanosterol.14-alpha.demethylase,uracil.phosphoribosyltransferase)	FKS1,lanosterol.14-alpha.demethylase,uracil.phosphoribosyltransferase	ERG11 VF125AL substitution is present in TheiaEuk Clade 3 reference genome
SRR23109071	SAMN32670277										12300076	183.19	C:98.9%[S:98.8%,D:0.1%],F:0.6%,M:0.5%,n:2137	67606	315	Candida auris	Clade3	No variants identified in queried genes (FKS1,lanosterol.14-alpha.demethylase,uracil.phosphoribosyltransferase)	FKS1,lanosterol.14-alpha.demethylase,uracil.phosphoribosyltransferase	ERG11 VF125AL substitution is present in TheiaEuk Clade 3 reference genome
SRR23109162	SAMN32670154										12299986	117.03	C:98.9%[S:98.8%,D:0.1%],F:0.6%,M:0.5%,n:2137	69156	329	Candida auris	Clade3	No variants identified in queried genes (FKS1,lanosterol.14-alpha.demethylase,uracil.phosphoribosyltransferase)	FKS1,lanosterol.14-alpha.demethylase,uracil.phosphoribosyltransferase	ERG11 VF125AL substitution is present in TheiaEuk Clade 3 reference genome
SRR23137867	SAMN32797972										12299958	48.79	C:98.9%[S:98.8%,D:0.1%],F:0.6%,M:0.5%,n:2137	33828	623	Candida auris	Clade3	No variants identified in queried genes (FKS1,lanosterol.14-alpha.demethylase,uracil.phosphoribosyltransferase)	FKS1,lanosterol.14-alpha.demethylase,uracil.phosphoribosyltransferase	ERG11 VF125AL substitution is present in TheiaEuk Clade 3 reference genome
SRR23108930	SAMN32670132										12299875	164.61	C:98.9%[S:98.8%,D:0.1%],F:0.6%,M:0.5%,n:2137	75592	289	Candida auris	Clade3	No variants identified in queried genes (FKS1,lanosterol.14-alpha.demethylase,uracil.phosphoribosyltransferase)	FKS1,lanosterol.14-alpha.demethylase,uracil.phosphoribosyltransferase	ERG11 VF125AL substitution is present in TheiaEuk Clade 3 reference genome
SRR23920695	SAMN33829958										12299850	160.75	C:98.8%[S:98.7%,D:0.1%],F:0.7%,M:0.5%,n:2137	68063	311	Candida auris	Clade3	No variants identified in queried genes (FKS1,lanosterol.14-alpha.demethylase,uracil.phosphoribosyltransferase)	FKS1,lanosterol.14-alpha.demethylase,uracil.phosphoribosyltransferase	ERG11 VF125AL substitution is present in TheiaEuk Clade 3 reference genome
SRR23249024	SAMN32934653										12299647	223.68	C:98.9%[S:98.8%,D:0.1%],F:0.6%,M:0.5%,n:2137	58435	364	Candida auris	Clade3	No variants identified in queried genes (FKS1,lanosterol.14-alpha.demethylase,uracil.phosphoribosyltransferase)	FKS1,lanosterol.14-alpha.demethylase,uracil.phosphoribosyltransferase	ERG11 VF125AL substitution is present in TheiaEuk Clade 3 reference genome
SRR23109061	SAMN32797895										12299632	177.44	C:98.9%[S:98.8%,D:0.1%],F:0.6%,M:0.5%,n:2137	63912	375	Candida auris	Clade3	No variants identified in queried genes (FKS1,lanosterol.14-alpha.demethylase,uracil.phosphoribosyltransferase)	FKS1,lanosterol.14-alpha.demethylase,uracil.phosphoribosyltransferase	ERG11 VF125AL substitution is present in TheiaEuk Clade 3 reference genome
SRR23109113	SAMN32670351	0.12	0.12	0.06	256	0.06	0.06	0.06	0.25		12299581	164.98	C:98.9%[S:98.8%,D:0.1%],F:0.6%,M:0.5%,n:2137	65035	341	Candida auris	Clade3	No variants identified in queried genes (FKS1,lanosterol.14-alpha.demethylase,uracil.phosphoribosyltransferase)	FKS1,lanosterol.14-alpha.demethylase,uracil.phosphoribosyltransferase	ERG11 VF125AL substitution is present in TheiaEuk Clade 3 reference genome
SRR23920716	SAMN33829895										12299511	375.74	C:98.9%[S:98.8%,D:0.1%],F:0.6%,M:0.5%,n:2137	76344	290	Candida auris	Clade3	No variants identified in queried genes (FKS1,lanosterol.14-alpha.demethylase,uracil.phosphoribosyltransferase)	FKS1,lanosterol.14-alpha.demethylase,uracil.phosphoribosyltransferase	ERG11 VF125AL substitution is present in TheiaEuk Clade 3 reference genome
SRR23109160	SAMN32670152										12299382	132.53	C:98.9%[S:98.8%,D:0.1%],F:0.6%,M:0.5%,n:2137	66822	335	Candida auris	Clade3	No variants identified in queried genes (FKS1,lanosterol.14-alpha.demethylase,uracil.phosphoribosyltransferase)	FKS1,lanosterol.14-alpha.demethylase,uracil.phosphoribosyltransferase	ERG11 VF125AL substitution is present in TheiaEuk Clade 3 reference genome
SRR23109054	SAMN32797922										12299331	196.82	C:98.9%[S:98.8%,D:0.1%],F:0.6%,M:0.5%,n:2137	67831	309	Candida auris	Clade3	No variants identified in queried genes (FKS1,lanosterol.14-alpha.demethylase,uracil.phosphoribosyltransferase)	FKS1,lanosterol.14-alpha.demethylase,uracil.phosphoribosyltransferase	ERG11 VF125AL substitution is present in TheiaEuk Clade 3 reference genome
SRR23920631	SAMN33829872										12299200	95.2	C:98.9%[S:98.8%,D:0.1%],F:0.6%,M:0.5%,n:2137	61985	369	Candida auris	Clade3	No variants identified in queried genes (FKS1,lanosterol.14-alpha.demethylase,uracil.phosphoribosyltransferase)	FKS1,lanosterol.14-alpha.demethylase,uracil.phosphoribosyltransferase	ERG11 VF125AL substitution is present in TheiaEuk Clade 3 reference genome
SRR23108896	SAMN32670130										12298825	155.56	C:98.9%[S:98.8%,D:0.1%],F:0.6%,M:0.5%,n:2137	74747	311	Candida auris	Clade3	No variants identified in queried genes (FKS1,lanosterol.14-alpha.demethylase,uracil.phosphoribosyltransferase)	FKS1,lanosterol.14-alpha.demethylase,uracil.phosphoribosyltransferase	ERG11 VF125AL substitution is present in TheiaEuk Clade 3 reference genome
SRR23108762	SAMN32670009	0.5	0.12		>256	0.25	0.5	0.12	0.5		12298793	59.77	C:98.9%[S:98.8%,D:0.1%],F:0.6%,M:0.5%,n:2137	36664	589	Candida auris	Clade3	No variants identified in queried genes (FKS1,lanosterol.14-alpha.demethylase,uracil.phosphoribosyltransferase)	FKS1,lanosterol.14-alpha.demethylase,uracil.phosphoribosyltransferase	ERG11 VF125AL substitution is present in TheiaEuk Clade 3 reference genome
SRR23137762	SAMN32797869										12298528	181.22	C:98.9%[S:98.8%,D:0.1%],F:0.6%,M:0.5%,n:2137	62593	345	Candida auris	Clade3	No variants identified in queried genes (FKS1,lanosterol.14-alpha.demethylase,uracil.phosphoribosyltransferase)	FKS1,lanosterol.14-alpha.demethylase,uracil.phosphoribosyltransferase	ERG11 VF125AL substitution is present in TheiaEuk Clade 3 reference genome
SRR23248986	SAMN32934615										12298457	166.76	C:98.9%[S:98.8%,D:0.1%],F:0.6%,M:0.5%,n:2137	64373	334	Candida auris	Clade3	No variants identified in queried genes (FKS1,lanosterol.14-alpha.demethylase,uracil.phosphoribosyltransferase)	FKS1,lanosterol.14-alpha.demethylase,uracil.phosphoribosyltransferase	ERG11 VF125AL substitution is present in TheiaEuk Clade 3 reference genome
SRR23109028	SAMN32670234	0.5	0.25		128	0.12	0.25	0.12	0.25		12298424	62.28	C:98.9%[S:98.8%,D:0.1%],F:0.6%,M:0.5%,n:2137	40742	500	Candida auris	Clade3	No variants identified in queried genes (FKS1,lanosterol.14-alpha.demethylase,uracil.phosphoribosyltransferase)	FKS1,lanosterol.14-alpha.demethylase,uracil.phosphoribosyltransferase	ERG11 VF125AL substitution is present in TheiaEuk Clade 3 reference genome
SRR23109074	SAMN32797857										12298237	156.45	C:98.9%[S:98.8%,D:0.1%],F:0.6%,M:0.5%,n:2137	66936	338	Candida auris	Clade3	No variants identified in queried genes (FKS1,lanosterol.14-alpha.demethylase,uracil.phosphoribosyltransferase)	FKS1,lanosterol.14-alpha.demethylase,uracil.phosphoribosyltransferase	ERG11 VF125AL substitution is present in TheiaEuk Clade 3 reference genome
SRR23137854	SAMN32797959										12298074	51.28	C:98.9%[S:98.8%,D:0.1%],F:0.6%,M:0.5%,n:2137	34714	618	Candida auris	Clade3	No variants identified in queried genes (FKS1,lanosterol.14-alpha.demethylase,uracil.phosphoribosyltransferase)	FKS1,lanosterol.14-alpha.demethylase,uracil.phosphoribosyltransferase	ERG11 VF125AL substitution is present in TheiaEuk Clade 3 reference genome
SRR23109067	SAMN32670273										12297883	85.77	C:98.9%[S:98.8%,D:0.1%],F:0.6%,M:0.5%,n:2137	49493	458	Candida auris	Clade3	No variants identified in queried genes (FKS1,lanosterol.14-alpha.demethylase,uracil.phosphoribosyltransferase)	FKS1,lanosterol.14-alpha.demethylase,uracil.phosphoribosyltransferase	ERG11 VF125AL substitution is present in TheiaEuk Clade 3 reference genome
SRR23137833	SAMN32797938										12297814	52.62	C:98.8%[S:98.7%,D:0.1%],F:0.6%,M:0.6%,n:2137	33221	620	Candida auris	Clade3	No variants identified in queried genes (FKS1,lanosterol.14-alpha.demethylase,uracil.phosphoribosyltransferase)	FKS1,lanosterol.14-alpha.demethylase,uracil.phosphoribosyltransferase	ERG11 VF125AL substitution is present in TheiaEuk Clade 3 reference genome
SRR23137758	SAMN32797865										12297799	118.14	C:98.9%[S:98.8%,D:0.1%],F:0.6%,M:0.5%,n:2137	69048	333	Candida auris	Clade3	No variants identified in queried genes (FKS1,lanosterol.14-alpha.demethylase,uracil.phosphoribosyltransferase)	FKS1,lanosterol.14-alpha.demethylase,uracil.phosphoribosyltransferase	ERG11 VF125AL substitution is present in TheiaEuk Clade 3 reference genome
SRR23137858	SAMN32797963										12297795	49.06	C:98.8%[S:98.7%,D:0.1%],F:0.7%,M:0.5%,n:2137	34304	652	Candida auris	Clade3	No variants identified in queried genes (FKS1,lanosterol.14-alpha.demethylase,uracil.phosphoribosyltransferase)	FKS1,lanosterol.14-alpha.demethylase,uracil.phosphoribosyltransferase	ERG11 VF125AL substitution is present in TheiaEuk Clade 3 reference genome
SRR23108920	SAMN32670058	0.5	0.25	0.25	256	0.25	0.5	0.25	0.5		12297649	46.36	C:98.9%[S:98.8%,D:0.1%],F:0.6%,M:0.5%,n:2137	35664	608	Candida auris	Clade3	No variants identified in queried genes (FKS1,lanosterol.14-alpha.demethylase,uracil.phosphoribosyltransferase)	FKS1,lanosterol.14-alpha.demethylase,uracil.phosphoribosyltransferase	ERG11 VF125AL substitution is present in TheiaEuk Clade 3 reference genome
SRR23108763	SAMN32670010	0.5	0.25		256	0.12	0.25	0.06	0.5		12297541	50.49	C:98.9%[S:98.8%,D:0.1%],F:0.6%,M:0.5%,n:2137	34569	634	Candida auris	Clade3	No variants identified in queried genes (FKS1,lanosterol.14-alpha.demethylase,uracil.phosphoribosyltransferase)	FKS1,lanosterol.14-alpha.demethylase,uracil.phosphoribosyltransferase	ERG11 VF125AL substitution is present in TheiaEuk Clade 3 reference genome
SRR23137782	SAMN32797889										12297489	145.53	C:98.9%[S:98.8%,D:0.1%],F:0.6%,M:0.5%,n:2137	61629	383	Candida auris	Clade3	No variants identified in queried genes (FKS1,lanosterol.14-alpha.demethylase,uracil.phosphoribosyltransferase)	FKS1,lanosterol.14-alpha.demethylase,uracil.phosphoribosyltransferase	ERG11 VF125AL substitution is present in TheiaEuk Clade 3 reference genome
SRR23109032	SAMN32670238										12297409	79.26	C:98.8%[S:98.7%,D:0.1%],F:0.7%,M:0.5%,n:2137	49439	448	Candida auris	Clade3	No variants identified in queried genes (FKS1,lanosterol.14-alpha.demethylase,uracil.phosphoribosyltransferase)	FKS1,lanosterol.14-alpha.demethylase,uracil.phosphoribosyltransferase	ERG11 VF125AL substitution is present in TheiaEuk Clade 3 reference genome
SRR23109039	SAMN32670245										12297204	38.6	C:98.9%[S:98.8%,D:0.1%],F:0.6%,M:0.5%,n:2137	32945	653	Candida auris	Clade3	No variants identified in queried genes (FKS1,lanosterol.14-alpha.demethylase,uracil.phosphoribosyltransferase)	FKS1,lanosterol.14-alpha.demethylase,uracil.phosphoribosyltransferase	ERG11 VF125AL substitution is present in TheiaEuk Clade 3 reference genome
SRR23109045	SAMN32670251										12297172	75.01	C:98.9%[S:98.8%,D:0.1%],F:0.6%,M:0.5%,n:2137	53005	424	Candida auris	Clade3	No variants identified in queried genes (FKS1,lanosterol.14-alpha.demethylase,uracil.phosphoribosyltransferase)	FKS1,lanosterol.14-alpha.demethylase,uracil.phosphoribosyltransferase	ERG11 VF125AL substitution is present in TheiaEuk Clade 3 reference genome
SRR23108993	SAMN32670129										12297098	112.23	C:98.9%[S:98.8%,D:0.1%],F:0.6%,M:0.5%,n:2137	53008	390	Candida auris	Clade3	No variants identified in queried genes (FKS1,lanosterol.14-alpha.demethylase,uracil.phosphoribosyltransferase)	FKS1,lanosterol.14-alpha.demethylase,uracil.phosphoribosyltransferase	ERG11 VF125AL substitution is present in TheiaEuk Clade 3 reference genome
SRR23109040	SAMN32797953										12297049	52.65	C:98.7%[S:98.6%,D:0.1%],F:0.8%,M:0.5%,n:2137	31820	651	Candida auris	Clade3	No variants identified in queried genes (FKS1,lanosterol.14-alpha.demethylase,uracil.phosphoribosyltransferase)	FKS1,lanosterol.14-alpha.demethylase,uracil.phosphoribosyltransferase	ERG11 VF125AL substitution is present in TheiaEuk Clade 3 reference genome
SRR23920686	SAMN33829933										12296749	35.87	C:98.8%[S:98.7%,D:0.1%],F:0.7%,M:0.5%,n:2137	35719	588	Candida auris	Clade3	No variants identified in queried genes (FKS1,lanosterol.14-alpha.demethylase,uracil.phosphoribosyltransferase)	FKS1,lanosterol.14-alpha.demethylase,uracil.phosphoribosyltransferase	ERG11 VF125AL substitution is present in TheiaEuk Clade 3 reference genome
SRR23137793	SAMN32797898	1	0.5	0.5	256	0.25	0.5	0.25	1		12296611	62.71	C:98.9%[S:98.8%,D:0.1%],F:0.6%,M:0.5%,n:2137	39217	547	Candida auris	Clade3	No variants identified in queried genes (FKS1,lanosterol.14-alpha.demethylase,uracil.phosphoribosyltransferase)	FKS1,lanosterol.14-alpha.demethylase,uracil.phosphoribosyltransferase	ERG11 VF125AL substitution is present in TheiaEuk Clade 3 reference genome
SRR23108890	SAMN32670124										12296299	104.08	C:98.9%[S:98.8%,D:0.1%],F:0.6%,M:0.5%,n:2137	54265	409	Candida auris	Clade3	No variants identified in queried genes (FKS1,lanosterol.14-alpha.demethylase,uracil.phosphoribosyltransferase)	FKS1,lanosterol.14-alpha.demethylase,uracil.phosphoribosyltransferase	ERG11 VF125AL substitution is present in TheiaEuk Clade 3 reference genome
SRR23108787	SAMN32670034	0.5	0.25	0.5	128	0.25	0.5	0.25	0.5		12296205	102.78	C:98.9%[S:98.8%,D:0.1%],F:0.6%,M:0.5%,n:2137	52368	406	Candida auris	Clade3	No variants identified in queried genes (FKS1,lanosterol.14-alpha.demethylase,uracil.phosphoribosyltransferase)	FKS1,lanosterol.14-alpha.demethylase,uracil.phosphoribosyltransferase	ERG11 VF125AL substitution is present in TheiaEuk Clade 3 reference genome
SRR23109018	SAMN32670035										12296028	72.7	C:98.9%[S:98.8%,D:0.1%],F:0.6%,M:0.5%,n:2137	51315	432	Candida auris	Clade3	No variants identified in queried genes (FKS1,lanosterol.14-alpha.demethylase,uracil.phosphoribosyltransferase)	FKS1,lanosterol.14-alpha.demethylase,uracil.phosphoribosyltransferase	ERG11 VF125AL substitution is present in TheiaEuk Clade 3 reference genome
SRR23109069	SAMN32934648										12295976	37.96	C:98.8%[S:98.7%,D:0.1%],F:0.6%,M:0.6%,n:2137	28186	784	Candida auris	Clade3	No variants identified in queried genes (FKS1,lanosterol.14-alpha.demethylase,uracil.phosphoribosyltransferase)	FKS1,lanosterol.14-alpha.demethylase,uracil.phosphoribosyltransferase	ERG11 VF125AL substitution is present in TheiaEuk Clade 3 reference genome
SRR23249006	SAMN32934616										12295971	38.8	C:98.8%[S:98.7%,D:0.1%],F:0.7%,M:0.5%,n:2137	34611	637	Candida auris	Clade3	No variants identified in queried genes (FKS1,lanosterol.14-alpha.demethylase,uracil.phosphoribosyltransferase)	FKS1,lanosterol.14-alpha.demethylase,uracil.phosphoribosyltransferase	ERG11 VF125AL substitution is present in TheiaEuk Clade 3 reference genome
SRR23108882	SAMN32670116										12295951	90.14	C:98.9%[S:98.8%,D:0.1%],F:0.6%,M:0.5%,n:2137	47596	437	Candida auris	Clade3	No variants identified in queried genes (FKS1,lanosterol.14-alpha.demethylase,uracil.phosphoribosyltransferase)	FKS1,lanosterol.14-alpha.demethylase,uracil.phosphoribosyltransferase	ERG11 VF125AL substitution is present in TheiaEuk Clade 3 reference genome
SRR23920669	SAMN33829921										12295933	111.12	C:98.9%[S:98.8%,D:0.1%],F:0.6%,M:0.5%,n:2137	58509	386	Candida auris	Clade3	No variants identified in queried genes (FKS1,lanosterol.14-alpha.demethylase,uracil.phosphoribosyltransferase)	FKS1,lanosterol.14-alpha.demethylase,uracil.phosphoribosyltransferase	ERG11 VF125AL substitution is present in TheiaEuk Clade 3 reference genome
SRR23920674	SAMN33829926										12295841	101.13	C:98.8%[S:98.7%,D:0.1%],F:0.6%,M:0.6%,n:2137	55068	391	Candida auris	Clade3	No variants identified in queried genes (FKS1,lanosterol.14-alpha.demethylase,uracil.phosphoribosyltransferase)	FKS1,lanosterol.14-alpha.demethylase,uracil.phosphoribosyltransferase	ERG11 VF125AL substitution is present in TheiaEuk Clade 3 reference genome
SRR23109138	SAMN32670376	1	0.5	0.5	>256	0.12	0.5	0.25	0.5		12295804	462.54	C:98.9%[S:98.8%,D:0.1%],F:0.6%,M:0.5%,n:2137	56233	392	Candida auris	Clade3	No variants identified in queried genes (FKS1,lanosterol.14-alpha.demethylase,uracil.phosphoribosyltransferase)	FKS1,lanosterol.14-alpha.demethylase,uracil.phosphoribosyltransferase	ERG11 VF125AL substitution is present in TheiaEuk Clade 3 reference genome
SRR23109165	SAMN32670157										12295731	114.01	C:98.9%[S:98.8%,D:0.1%],F:0.6%,M:0.5%,n:2137	56028	425	Candida auris	Clade3	No variants identified in queried genes (FKS1,lanosterol.14-alpha.demethylase,uracil.phosphoribosyltransferase)	FKS1,lanosterol.14-alpha.demethylase,uracil.phosphoribosyltransferase	ERG11 VF125AL substitution is present in TheiaEuk Clade 3 reference genome
SRR23108832	SAMN32670098										12295635	115.17	C:98.9%[S:98.8%,D:0.1%],F:0.6%,M:0.5%,n:2137	51484	406	Candida auris	Clade3	No variants identified in queried genes (FKS1,lanosterol.14-alpha.demethylase,uracil.phosphoribosyltransferase)	FKS1,lanosterol.14-alpha.demethylase,uracil.phosphoribosyltransferase	ERG11 VF125AL substitution is present in TheiaEuk Clade 3 reference genome
SRR23108774	SAMN32670021	0.12	0.06		256	0.25	0.5	0.25	0.25		12295395	91.65	C:98.9%[S:98.8%,D:0.1%],F:0.6%,M:0.5%,n:2137	49298	447	Candida auris	Clade3	No variants identified in queried genes (FKS1,lanosterol.14-alpha.demethylase,uracil.phosphoribosyltransferase)	FKS1,lanosterol.14-alpha.demethylase,uracil.phosphoribosyltransferase	ERG11 VF125AL substitution is present in TheiaEuk Clade 3 reference genome
SRR23109019	SAMN32670225										12295366	85.52	C:98.9%[S:98.8%,D:0.1%],F:0.6%,M:0.5%,n:2137	50517	412	Candida auris	Clade3	No variants identified in queried genes (FKS1,lanosterol.14-alpha.demethylase,uracil.phosphoribosyltransferase)	FKS1,lanosterol.14-alpha.demethylase,uracil.phosphoribosyltransferase	ERG11 VF125AL substitution is present in TheiaEuk Clade 3 reference genome
SRR23108773	SAMN32670020	0.12	0.06	0.12	>256	0.25	0.5	0.12	0.25		12295357	88.05	C:98.8%[S:98.7%,D:0.1%],F:0.6%,M:0.6%,n:2137	56328	415	Candida auris	Clade3	No variants identified in queried genes (FKS1,lanosterol.14-alpha.demethylase,uracil.phosphoribosyltransferase)	FKS1,lanosterol.14-alpha.demethylase,uracil.phosphoribosyltransferase	ERG11 VF125AL substitution is present in TheiaEuk Clade 3 reference genome
SRR23108986	SAMN32670160										12295356	155.85	C:98.9%[S:98.8%,D:0.1%],F:0.6%,M:0.5%,n:2137	63553	316	Candida auris	Clade3	No variants identified in queried genes (FKS1,lanosterol.14-alpha.demethylase,uracil.phosphoribosyltransferase)	FKS1,lanosterol.14-alpha.demethylase,uracil.phosphoribosyltransferase	ERG11 VF125AL substitution is present in TheiaEuk Clade 3 reference genome
SRR23109053	SAMN32669960	0.5	0.25		256	0.12	0.5	0.25	0.5		12295344	112.81	C:98.9%[S:98.8%,D:0.1%],F:0.6%,M:0.5%,n:2137	52483	434	Candida auris	Clade3	No variants identified in queried genes (FKS1,lanosterol.14-alpha.demethylase,uracil.phosphoribosyltransferase)	FKS1,lanosterol.14-alpha.demethylase,uracil.phosphoribosyltransferase	ERG11 VF125AL substitution is present in TheiaEuk Clade 3 reference genome
SRR23248999	SAMN32934628										12295235	160.12	C:98.9%[S:98.8%,D:0.1%],F:0.6%,M:0.5%,n:2137	69658	305	Candida auris	Clade3	No variants identified in queried genes (FKS1,lanosterol.14-alpha.demethylase,uracil.phosphoribosyltransferase)	FKS1,lanosterol.14-alpha.demethylase,uracil.phosphoribosyltransferase	ERG11 VF125AL substitution is present in TheiaEuk Clade 3 reference genome
SRR23109175	SAMN32670199	0.5	0.12		256	0.12	0.5	0.25	0.5		12295213	158.74	C:98.9%[S:98.8%,D:0.1%],F:0.6%,M:0.5%,n:2137	59611	374	Candida auris	Clade3	No variants identified in queried genes (FKS1,lanosterol.14-alpha.demethylase,uracil.phosphoribosyltransferase)	FKS1,lanosterol.14-alpha.demethylase,uracil.phosphoribosyltransferase	ERG11 VF125AL substitution is present in TheiaEuk Clade 3 reference genome
SRR23108990	SAMN32670164										12295197	101.42	C:98.9%[S:98.8%,D:0.1%],F:0.6%,M:0.5%,n:2137	50363	407	Candida auris	Clade3	No variants identified in queried genes (FKS1,lanosterol.14-alpha.demethylase,uracil.phosphoribosyltransferase)	FKS1,lanosterol.14-alpha.demethylase,uracil.phosphoribosyltransferase	ERG11 VF125AL substitution is present in TheiaEuk Clade 3 reference genome
SRR23109135	SAMN32670373	0.5	0.25	0.5	>256	0.12	0.5	0.25	0.5		12295184	364.56	C:98.9%[S:98.8%,D:0.1%],F:0.6%,M:0.5%,n:2137	49284	416	Candida auris	Clade3	No variants identified in queried genes (FKS1,lanosterol.14-alpha.demethylase,uracil.phosphoribosyltransferase)	FKS1,lanosterol.14-alpha.demethylase,uracil.phosphoribosyltransferase	ERG11 VF125AL substitution is present in TheiaEuk Clade 3 reference genome
SRR23109034	SAMN32670240										12295143	88.21	C:98.9%[S:98.8%,D:0.1%],F:0.6%,M:0.5%,n:2137	55176	422	Candida auris	Clade3	No variants identified in queried genes (FKS1,lanosterol.14-alpha.demethylase,uracil.phosphoribosyltransferase)	FKS1,lanosterol.14-alpha.demethylase,uracil.phosphoribosyltransferase	ERG11 VF125AL substitution is present in TheiaEuk Clade 3 reference genome
SRR23109007	SAMN32670181										12295133	80.64	C:98.9%[S:98.8%,D:0.1%],F:0.6%,M:0.5%,n:2137	51883	443	Candida auris	Clade3	No variants identified in queried genes (FKS1,lanosterol.14-alpha.demethylase,uracil.phosphoribosyltransferase)	FKS1,lanosterol.14-alpha.demethylase,uracil.phosphoribosyltransferase	ERG11 VF125AL substitution is present in TheiaEuk Clade 3 reference genome
SRR23109012	SAMN32797985										12295090	82.45	C:98.9%[S:98.8%,D:0.1%],F:0.6%,M:0.5%,n:2137	45092	449	Candida auris	Clade3	No variants identified in queried genes (FKS1,lanosterol.14-alpha.demethylase,uracil.phosphoribosyltransferase)	FKS1,lanosterol.14-alpha.demethylase,uracil.phosphoribosyltransferase	ERG11 VF125AL substitution is present in TheiaEuk Clade 3 reference genome
SRR23109102	SAMN32670308										12294753	97.11	C:98.9%[S:98.8%,D:0.1%],F:0.6%,M:0.5%,n:2137	53338	412	Candida auris	Clade3	No variants identified in queried genes (FKS1,lanosterol.14-alpha.demethylase,uracil.phosphoribosyltransferase)	FKS1,lanosterol.14-alpha.demethylase,uracil.phosphoribosyltransferase	ERG11 VF125AL substitution is present in TheiaEuk Clade 3 reference genome
SRR23108842	SAMN32669980										12294450	77.65	C:98.9%[S:98.8%,D:0.1%],F:0.6%,M:0.5%,n:2137	45092	473	Candida auris	Clade3	No variants identified in queried genes (FKS1,lanosterol.14-alpha.demethylase,uracil.phosphoribosyltransferase)	FKS1,lanosterol.14-alpha.demethylase,uracil.phosphoribosyltransferase	ERG11 VF125AL substitution is present in TheiaEuk Clade 3 reference genome
SRR23108794	SAMN32669964	1	0.25	0.5	>256	0.25	0.5	0.25	0.5		12294271	64.63	C:98.9%[S:98.8%,D:0.1%],F:0.6%,M:0.5%,n:2137	40201	510	Candida auris	Clade3	No variants identified in queried genes (FKS1,lanosterol.14-alpha.demethylase,uracil.phosphoribosyltransferase)	FKS1,lanosterol.14-alpha.demethylase,uracil.phosphoribosyltransferase	ERG11 VF125AL substitution is present in TheiaEuk Clade 3 reference genome
SRR23108992	SAMN32670133	0.5	0.25	0.25	256	0.12	0.25	0.25	1		12294184	72.22	C:98.9%[S:98.8%,D:0.1%],F:0.6%,M:0.5%,n:2137	47839	464	Candida auris	Clade3	No variants identified in queried genes (FKS1,lanosterol.14-alpha.demethylase,uracil.phosphoribosyltransferase)	FKS1,lanosterol.14-alpha.demethylase,uracil.phosphoribosyltransferase	ERG11 VF125AL substitution is present in TheiaEuk Clade 3 reference genome
SRR23109084	SAMN32670290	0.5	0.25	0.5	>256	0.25	0.5	0.25	0.5		12294167	40.55	C:98.8%[S:98.7%,D:0.1%],F:0.6%,M:0.6%,n:2137	33628	643	Candida auris	Clade3	No variants identified in queried genes (FKS1,lanosterol.14-alpha.demethylase,uracil.phosphoribosyltransferase)	FKS1,lanosterol.14-alpha.demethylase,uracil.phosphoribosyltransferase	ERG11 VF125AL substitution is present in TheiaEuk Clade 3 reference genome
SRR23108879	SAMN32670113										12294131	100.93	C:98.9%[S:98.8%,D:0.1%],F:0.6%,M:0.5%,n:2137	56206	407	Candida auris	Clade3	No variants identified in queried genes (FKS1,lanosterol.14-alpha.demethylase,uracil.phosphoribosyltransferase)	FKS1,lanosterol.14-alpha.demethylase,uracil.phosphoribosyltransferase	ERG11 VF125AL substitution is present in TheiaEuk Clade 3 reference genome
SRR23108856	SAMN32669994										12294057	84.19	C:98.9%[S:98.8%,D:0.1%],F:0.6%,M:0.5%,n:2137	51917	447	Candida auris	Clade3	No variants identified in queried genes (FKS1,lanosterol.14-alpha.demethylase,uracil.phosphoribosyltransferase)	FKS1,lanosterol.14-alpha.demethylase,uracil.phosphoribosyltransferase	ERG11 VF125AL substitution is present in TheiaEuk Clade 3 reference genome
SRR23108998	SAMN32670110										12294038	101.62	C:98.8%[S:98.7%,D:0.1%],F:0.6%,M:0.6%,n:2137	51179	425	Candida auris	Clade3	No variants identified in queried genes (FKS1,lanosterol.14-alpha.demethylase,uracil.phosphoribosyltransferase)	FKS1,lanosterol.14-alpha.demethylase,uracil.phosphoribosyltransferase	ERG11 VF125AL substitution is present in TheiaEuk Clade 3 reference genome
SRR23109174	SAMN32670198	0.12	0.12		32	0.12	0.25	0.12	0.5		12294038	106.97	C:98.9%[S:98.8%,D:0.1%],F:0.6%,M:0.5%,n:2137	49961	437	Candida auris	Clade3	No variants identified in queried genes (FKS1,lanosterol.14-alpha.demethylase,uracil.phosphoribosyltransferase)	FKS1,lanosterol.14-alpha.demethylase,uracil.phosphoribosyltransferase	ERG11 VF125AL substitution is present in TheiaEuk Clade 3 reference genome
SRR23109141	SAMN32670379										12294008	92.75	C:98.9%[S:98.8%,D:0.1%],F:0.6%,M:0.5%,n:2137	47840	460	Candida auris	Clade3	No variants identified in queried genes (FKS1,lanosterol.14-alpha.demethylase,uracil.phosphoribosyltransferase)	FKS1,lanosterol.14-alpha.demethylase,uracil.phosphoribosyltransferase	ERG11 VF125AL substitution is present in TheiaEuk Clade 3 reference genome
SRR23108760	SAMN32670007	0.12	0.06		128	0.06	0.12	0.12	0.25		12293993	70.07	C:98.9%[S:98.8%,D:0.1%],F:0.6%,M:0.5%,n:2137	51975	445	Candida auris	Clade3	No variants identified in queried genes (FKS1,lanosterol.14-alpha.demethylase,uracil.phosphoribosyltransferase)	FKS1,lanosterol.14-alpha.demethylase,uracil.phosphoribosyltransferase	ERG11 VF125AL substitution is present in TheiaEuk Clade 3 reference genome
SRR23108878	SAMN32670112										12293877	95.53	C:98.8%[S:98.7%,D:0.1%],F:0.6%,M:0.6%,n:2137	47874	450	Candida auris	Clade3	No variants identified in queried genes (FKS1,lanosterol.14-alpha.demethylase,uracil.phosphoribosyltransferase)	FKS1,lanosterol.14-alpha.demethylase,uracil.phosphoribosyltransferase	ERG11 VF125AL substitution is present in TheiaEuk Clade 3 reference genome
SRR23109178	SAMN32670202										12293850	84.26	C:98.9%[S:98.8%,D:0.1%],F:0.6%,M:0.5%,n:2137	55692	455	Candida auris	Clade3	FKS1: "1 (missense_variant c.1921A>G p.Arg641Gly; C:74 T:0)	FKS1,lanosterol.14-alpha.demethylase,uracil.phosphoribosyltransferase	ERG11 VF125AL substitution is present in TheiaEuk Clade 3 reference genome
SRR23137814	SAMN32797919	1	0.25	0.5	>256	0.5	1	0.5	0.5		12293762	45.74	C:98.9%[S:98.8%,D:0.1%],F:0.6%,M:0.5%,n:2137	32775	672	Candida auris	Clade3	No variants identified in queried genes (FKS1,lanosterol.14-alpha.demethylase,uracil.phosphoribosyltransferase)	FKS1,lanosterol.14-alpha.demethylase,uracil.phosphoribosyltransferase	ERG11 VF125AL substitution is present in TheiaEuk Clade 3 reference genome
SRR23249022	SAMN32934651										12293709	51.58	C:98.9%[S:98.8%,D:0.1%],F:0.6%,M:0.5%,n:2137	39217	549	Candida auris	Clade3	No variants identified in queried genes (FKS1,lanosterol.14-alpha.demethylase,uracil.phosphoribosyltransferase)	FKS1,lanosterol.14-alpha.demethylase,uracil.phosphoribosyltransferase	ERG11 VF125AL substitution is present in TheiaEuk Clade 3 reference genome
SRR23109031	SAMN32670237										12293616	84.66	C:98.9%[S:98.8%,D:0.1%],F:0.6%,M:0.5%,n:2137	47470	439	Candida auris	Clade3	No variants identified in queried genes (FKS1,lanosterol.14-alpha.demethylase,uracil.phosphoribosyltransferase)	FKS1,lanosterol.14-alpha.demethylase,uracil.phosphoribosyltransferase	ERG11 VF125AL substitution is present in TheiaEuk Clade 3 reference genome
SRR23108819	SAMN32670085										12293558	59.13	C:98.9%[S:98.8%,D:0.1%],F:0.6%,M:0.5%,n:2137	45551	462	Candida auris	Clade3	No variants identified in queried genes (FKS1,lanosterol.14-alpha.demethylase,uracil.phosphoribosyltransferase)	FKS1,lanosterol.14-alpha.demethylase,uracil.phosphoribosyltransferase	ERG11 VF125AL substitution is present in TheiaEuk Clade 3 reference genome
SRR23920756	SAMN33829987										12293461	41.91	C:98.9%[S:98.8%,D:0.1%],F:0.6%,M:0.5%,n:2137	34569	592	Candida auris	Clade3	No variants identified in queried genes (FKS1,lanosterol.14-alpha.demethylase,uracil.phosphoribosyltransferase)	FKS1,lanosterol.14-alpha.demethylase,uracil.phosphoribosyltransferase	ERG11 VF125AL substitution is present in TheiaEuk Clade 3 reference genome
SRR23109006	SAMN32670180										12293297	88.05	C:98.9%[S:98.8%,D:0.1%],F:0.6%,M:0.5%,n:2137	49932	451	Candida auris	Clade3	No variants identified in queried genes (FKS1,lanosterol.14-alpha.demethylase,uracil.phosphoribosyltransferase)	FKS1,lanosterol.14-alpha.demethylase,uracil.phosphoribosyltransferase	ERG11 VF125AL substitution is present in TheiaEuk Clade 3 reference genome
SRR23108827	SAMN32670093										12293289	104.77	C:98.9%[S:98.8%,D:0.1%],F:0.6%,M:0.5%,n:2137	50583	426	Candida auris	Clade3	No variants identified in queried genes (FKS1,lanosterol.14-alpha.demethylase,uracil.phosphoribosyltransferase)	FKS1,lanosterol.14-alpha.demethylase,uracil.phosphoribosyltransferase	ERG11 VF125AL substitution is present in TheiaEuk Clade 3 reference genome
SRR23109204	SAMN32670324										12292970	118.02	C:98.9%[S:98.8%,D:0.1%],F:0.6%,M:0.5%,n:2137	47510	459	Candida auris	Clade3	No variants identified in queried genes (FKS1,lanosterol.14-alpha.demethylase,uracil.phosphoribosyltransferase)	FKS1,lanosterol.14-alpha.demethylase,uracil.phosphoribosyltransferase	ERG11 VF125AL substitution is present in TheiaEuk Clade 3 reference genome
SRR23109209	SAMN32670329	0.12	0.06	0.06	128	0.03	0.06	0.03	0.5		12292962	80.75	C:98.9%[S:98.8%,D:0.1%],F:0.6%,M:0.5%,n:2137	51606	416	Candida auris	Clade3	No variants identified in queried genes (FKS1,lanosterol.14-alpha.demethylase,uracil.phosphoribosyltransferase)	FKS1,lanosterol.14-alpha.demethylase,uracil.phosphoribosyltransferase	ERG11 VF125AL substitution is present in TheiaEuk Clade 3 reference genome
SRR23108806	SAMN32670072										12292887	46.98	C:98.8%[S:98.7%,D:0.1%],F:0.7%,M:0.5%,n:2137	31693	654	Candida auris	Clade3	No variants identified in queried genes (FKS1,lanosterol.14-alpha.demethylase,uracil.phosphoribosyltransferase)	FKS1,lanosterol.14-alpha.demethylase,uracil.phosphoribosyltransferase	ERG11 VF125AL substitution is present in TheiaEuk Clade 3 reference genome
SRR23920630	SAMN33829871										12292770	49.27	C:98.9%[S:98.8%,D:0.1%],F:0.6%,M:0.5%,n:2137	38586	549	Candida auris	Clade3	No variants identified in queried genes (FKS1,lanosterol.14-alpha.demethylase,uracil.phosphoribosyltransferase)	FKS1,lanosterol.14-alpha.demethylase,uracil.phosphoribosyltransferase	ERG11 VF125AL substitution is present in TheiaEuk Clade 3 reference genome
SRR23109059	SAMN32670265										12292750	72.2	C:98.9%[S:98.8%,D:0.1%],F:0.6%,M:0.5%,n:2137	51098	437	Candida auris	Clade3	No variants identified in queried genes (FKS1,lanosterol.14-alpha.demethylase,uracil.phosphoribosyltransferase)	FKS1,lanosterol.14-alpha.demethylase,uracil.phosphoribosyltransferase	ERG11 VF125AL substitution is present in TheiaEuk Clade 3 reference genome
SRR23109053	SAMN32670259										12292313	104.94	C:98.9%[S:98.8%,D:0.1%],F:0.6%,M:0.5%,n:2137	41665	469	Candida auris	Clade3	No variants identified in queried genes (FKS1,lanosterol.14-alpha.demethylase,uracil.phosphoribosyltransferase)	FKS1,lanosterol.14-alpha.demethylase,uracil.phosphoribosyltransferase	ERG11 VF125AL substitution is present in TheiaEuk Clade 3 reference genome
SRR23109020	SAMN32670226										12292118	36.28	C:98.9%[S:98.8%,D:0.1%],F:0.6%,M:0.5%,n:2137	33792	644	Candida auris	Clade3	No variants identified in queried genes (FKS1,lanosterol.14-alpha.demethylase,uracil.phosphoribosyltransferase)	FKS1,lanosterol.14-alpha.demethylase,uracil.phosphoribosyltransferase	ERG11 VF125AL substitution is present in TheiaEuk Clade 3 reference genome
SRR23108991	SAMN32670135	0.5	0.25	0.25	256	0.12	0.5	0.25	0.5		12292071	94.51	C:98.9%[S:98.8%,D:0.1%],F:0.6%,M:0.5%,n:2137	44552	455	Candida auris	Clade3	No variants identified in queried genes (FKS1,lanosterol.14-alpha.demethylase,uracil.phosphoribosyltransferase)	FKS1,lanosterol.14-alpha.demethylase,uracil.phosphoribosyltransferase	ERG11 VF125AL substitution is present in TheiaEuk Clade 3 reference genome
SRR23109021	SAMN32670227										12291927	81.51	C:98.9%[S:98.8%,D:0.1%],F:0.6%,M:0.5%,n:2137	47031	461	Candida auris	Clade3	No variants identified in queried genes (FKS1,lanosterol.14-alpha.demethylase,uracil.phosphoribosyltransferase)	FKS1,lanosterol.14-alpha.demethylase,uracil.phosphoribosyltransferase	ERG11 VF125AL substitution is present in TheiaEuk Clade 3 reference genome
SRR23109049	SAMN32670255										12291904	63.46	C:98.8%[S:98.7%,D:0.1%],F:0.6%,M:0.6%,n:2137	42175	484	Candida auris	Clade3	No variants identified in queried genes (FKS1,lanosterol.14-alpha.demethylase,uracil.phosphoribosyltransferase)	FKS1,lanosterol.14-alpha.demethylase,uracil.phosphoribosyltransferase	ERG11 VF125AL substitution is present in TheiaEuk Clade 3 reference genome
SRR23109101	SAMN32670307										12291902	63.7	C:98.9%[S:98.8%,D:0.1%],F:0.6%,M:0.5%,n:2137	48237	463	Candida auris	Clade3	No variants identified in queried genes (FKS1,lanosterol.14-alpha.demethylase,uracil.phosphoribosyltransferase)	FKS1,lanosterol.14-alpha.demethylase,uracil.phosphoribosyltransferase	ERG11 VF125AL substitution is present in TheiaEuk Clade 3 reference genome
SRR23137810	SAMN32797915	1	0.5	0.5	>256	0.5	1	0.25	0.5		12291856	54.8	C:98.9%[S:98.8%,D:0.1%],F:0.6%,M:0.5%,n:2137	36439	566	Candida auris	Clade3	No variants identified in queried genes (FKS1,lanosterol.14-alpha.demethylase,uracil.phosphoribosyltransferase)	FKS1,lanosterol.14-alpha.demethylase,uracil.phosphoribosyltransferase	ERG11 VF125AL substitution is present in TheiaEuk Clade 3 reference genome
SRR23108987	SAMN32670161										12291805	75.6	C:98.9%[S:98.8%,D:0.1%],F:0.6%,M:0.5%,n:2137	50939	450	Candida auris	Clade3	No variants identified in queried genes (FKS1,lanosterol.14-alpha.demethylase,uracil.phosphoribosyltransferase)	FKS1,lanosterol.14-alpha.demethylase,uracil.phosphoribosyltransferase	ERG11 VF125AL substitution is present in TheiaEuk Clade 3 reference genome
SRR23109002	SAMN32670095										12291511	101.84	C:98.9%[S:98.8%,D:0.1%],F:0.6%,M:0.5%,n:2137	48492	458	Candida auris	Clade3	No variants identified in queried genes (FKS1,lanosterol.14-alpha.demethylase,uracil.phosphoribosyltransferase)	FKS1,lanosterol.14-alpha.demethylase,uracil.phosphoribosyltransferase	ERG11 VF125AL substitution is present in TheiaEuk Clade 3 reference genome
SRR23137870	SAMN32797975										12291361	43.25	C:98.9%[S:98.8%,D:0.1%],F:0.6%,M:0.5%,n:2137	32651	664	Candida auris	Clade3	No variants identified in queried genes (FKS1,lanosterol.14-alpha.demethylase,uracil.phosphoribosyltransferase)	FKS1,lanosterol.14-alpha.demethylase,uracil.phosphoribosyltransferase	ERG11 VF125AL substitution is present in TheiaEuk Clade 3 reference genome
SRR23108781	SAMN32670028	0.25	0.12	0.25	128	0.12	0.5	0.12	0.5		12290981	33.73	C:98.8%[S:98.7%,D:0.1%],F:0.6%,M:0.6%,n:2137	34153	647	Candida auris	Clade3	No variants identified in queried genes (FKS1,lanosterol.14-alpha.demethylase,uracil.phosphoribosyltransferase)	FKS1,lanosterol.14-alpha.demethylase,uracil.phosphoribosyltransferase	ERG11 VF125AL substitution is present in TheiaEuk Clade 3 reference genome
SRR23109037	SAMN32670243	0.25	0.12		128	0.12	0.25	0.12	0.25		12290886	65.06	C:98.9%[S:98.8%,D:0.1%],F:0.6%,M:0.5%,n:2137	44804	467	Candida auris	Clade3	No variants identified in queried genes (FKS1,lanosterol.14-alpha.demethylase,uracil.phosphoribosyltransferase)	FKS1,lanosterol.14-alpha.demethylase,uracil.phosphoribosyltransferase	ERG11 VF125AL substitution is present in TheiaEuk Clade 3 reference genome
SRR23108800	SAMN32669970	0.5	0.25	0.25	>256	0.25	0.5	0.25	0.5		12290764	73.79	C:98.9%[S:98.8%,D:0.1%],F:0.6%,M:0.5%,n:2137	44810	465	Candida auris	Clade3	No variants identified in queried genes (FKS1,lanosterol.14-alpha.demethylase,uracil.phosphoribosyltransferase)	FKS1,lanosterol.14-alpha.demethylase,uracil.phosphoribosyltransferase	ERG11 VF125AL substitution is present in TheiaEuk Clade 3 reference genome
SRR23108988	SAMN32670162										12290634	97.04	C:98.9%[S:98.8%,D:0.1%],F:0.6%,M:0.5%,n:2137	52096	448	Candida auris	Clade3	No variants identified in queried genes (FKS1,lanosterol.14-alpha.demethylase,uracil.phosphoribosyltransferase)	FKS1,lanosterol.14-alpha.demethylase,uracil.phosphoribosyltransferase	ERG11 VF125AL substitution is present in TheiaEuk Clade 3 reference genome
SRR23108820	SAMN32670086										12290619	50.48	C:98.8%[S:98.7%,D:0.1%],F:0.7%,M:0.5%,n:2137	32348	671	Candida auris	Clade3	No variants identified in queried genes (FKS1,lanosterol.14-alpha.demethylase,uracil.phosphoribosyltransferase)	FKS1,lanosterol.14-alpha.demethylase,uracil.phosphoribosyltransferase	ERG11 VF125AL substitution is present in TheiaEuk Clade 3 reference genome
SRR23920741	SAMN33829900										12290503	154.59	C:98.9%[S:98.8%,D:0.1%],F:0.6%,M:0.5%,n:2137	83825	273	Candida auris	Clade3	No variants identified in queried genes (FKS1,lanosterol.14-alpha.demethylase,uracil.phosphoribosyltransferase)	FKS1,lanosterol.14-alpha.demethylase,uracil.phosphoribosyltransferase	ERG11 VF125AL substitution is present in TheiaEuk Clade 3 reference genome
SRR23109052	SAMN32670258										12290436	61.98	C:98.9%[S:98.8%,D:0.1%],F:0.6%,M:0.5%,n:2137	49430	457	Candida auris	Clade3	No variants identified in queried genes (FKS1,lanosterol.14-alpha.demethylase,uracil.phosphoribosyltransferase)	FKS1,lanosterol.14-alpha.demethylase,uracil.phosphoribosyltransferase	ERG11 VF125AL substitution is present in TheiaEuk Clade 3 reference genome
SRR23109197	SAMN32670221										12290412	65.55	C:98.9%[S:98.8%,D:0.1%],F:0.6%,M:0.5%,n:2137	41914	513	Candida auris	Clade3	No variants identified in queried genes (FKS1,lanosterol.14-alpha.demethylase,uracil.phosphoribosyltransferase)	FKS1,lanosterol.14-alpha.demethylase,uracil.phosphoribosyltransferase	ERG11 VF125AL substitution is present in TheiaEuk Clade 3 reference genome
SRR23108918	SAMN32670056	0.5	0.25	0.25	256	0.12	0.25	0.12	0.5		12290393	100.54	C:98.8%[S:98.7%,D:0.1%],F:0.6%,M:0.6%,n:2137	48630	457	Candida auris	Clade3	No variants identified in queried genes (FKS1,lanosterol.14-alpha.demethylase,uracil.phosphoribosyltransferase)	FKS1,lanosterol.14-alpha.demethylase,uracil.phosphoribosyltransferase	ERG11 VF125AL substitution is present in TheiaEuk Clade 3 reference genome
SRR23109063	SAMN32670269	0.06	0.06		32	0.03	0.06	0.03	0.5		12290363	134.76	C:98.8%[S:98.7%,D:0.1%],F:0.6%,M:0.6%,n:2137	77517	310	Candida auris	Clade3	No variants identified in queried genes (FKS1,lanosterol.14-alpha.demethylase,uracil.phosphoribosyltransferase)	FKS1,lanosterol.14-alpha.demethylase,uracil.phosphoribosyltransferase	ERG11 VF125AL substitution is present in TheiaEuk Clade 3 reference genome
SRR23108924	SAMN32670062	0.5	0.25	0.5	>256	0.25	0.5	0.25	0.5		12290352	90.56	C:98.9%[S:98.8%,D:0.1%],F:0.6%,M:0.5%,n:2137	42455	468	Candida auris	Clade3	No variants identified in queried genes (FKS1,lanosterol.14-alpha.demethylase,uracil.phosphoribosyltransferase)	FKS1,lanosterol.14-alpha.demethylase,uracil.phosphoribosyltransferase	ERG11 VF125AL substitution is present in TheiaEuk Clade 3 reference genome
SRR23109134	SAMN32670372	0.5	0.25	0.25	256	0.25	0.5	0.25	0.25		12290210	92.05	C:98.9%[S:98.8%,D:0.1%],F:0.6%,M:0.5%,n:2137	46452	460	Candida auris	Clade3	No variants identified in queried genes (FKS1,lanosterol.14-alpha.demethylase,uracil.phosphoribosyltransferase)	FKS1,lanosterol.14-alpha.demethylase,uracil.phosphoribosyltransferase	ERG11 VF125AL substitution is present in TheiaEuk Clade 3 reference genome
SRR23137871	SAMN32797976										12290195	58.03	C:98.9%[S:98.8%,D:0.1%],F:0.6%,M:0.5%,n:2137	36230	602	Candida auris	Clade3	No variants identified in queried genes (FKS1,lanosterol.14-alpha.demethylase,uracil.phosphoribosyltransferase)	FKS1,lanosterol.14-alpha.demethylase,uracil.phosphoribosyltransferase	ERG11 VF125AL substitution is present in TheiaEuk Clade 3 reference genome
SRR23109071	SAMN32670277										12290172	96.58	C:98.8%[S:98.7%,D:0.1%],F:0.6%,M:0.6%,n:2137	51443	422	Candida auris	Clade3	No variants identified in queried genes (FKS1,lanosterol.14-alpha.demethylase,uracil.phosphoribosyltransferase)	FKS1,lanosterol.14-alpha.demethylase,uracil.phosphoribosyltransferase	ERG11 VF125AL substitution is present in TheiaEuk Clade 3 reference genome
SRR23109103	SAMN32670309										12290168	71.22	C:98.9%[S:98.8%,D:0.1%],F:0.6%,M:0.5%,n:2137	47054	473	Candida auris	Clade3	No variants identified in queried genes (FKS1,lanosterol.14-alpha.demethylase,uracil.phosphoribosyltransferase)	FKS1,lanosterol.14-alpha.demethylase,uracil.phosphoribosyltransferase	ERG11 VF125AL substitution is present in TheiaEuk Clade 3 reference genome
SRR23920704	SAMN33829967										12290019	95.66	C:98.9%[S:98.8%,D:0.1%],F:0.6%,M:0.5%,n:2137	47635	471	Candida auris	Clade3	No variants identified in queried genes (FKS1,lanosterol.14-alpha.demethylase,uracil.phosphoribosyltransferase)	FKS1,lanosterol.14-alpha.demethylase,uracil.phosphoribosyltransferase	ERG11 VF125AL substitution is present in TheiaEuk Clade 3 reference genome
SRR23109026	SAMN32797974										12289834	42.32	C:98.9%[S:98.8%,D:0.1%],F:0.6%,M:0.5%,n:2137	29961	706	Candida auris	Clade3	No variants identified in queried genes (FKS1,lanosterol.14-alpha.demethylase,uracil.phosphoribosyltransferase)	FKS1,lanosterol.14-alpha.demethylase,uracil.phosphoribosyltransferase	ERG11 VF125AL substitution is present in TheiaEuk Clade 3 reference genome
SRR23109092	SAMN32670298										12289654	36.65	C:98.9%[S:98.8%,D:0.1%],F:0.6%,M:0.5%,n:2137	34606	648	Candida auris	Clade3	No variants identified in queried genes (FKS1,lanosterol.14-alpha.demethylase,uracil.phosphoribosyltransferase)	FKS1,lanosterol.14-alpha.demethylase,uracil.phosphoribosyltransferase	ERG11 VF125AL substitution is present in TheiaEuk Clade 3 reference genome
SRR23109011	SAMN32670059										12289638	65.9	C:98.9%[S:98.8%,D:0.1%],F:0.6%,M:0.5%,n:2137	42027	509	Candida auris	Clade3	No variants identified in queried genes (FKS1,lanosterol.14-alpha.demethylase,uracil.phosphoribosyltransferase)	FKS1,lanosterol.14-alpha.demethylase,uracil.phosphoribosyltransferase	ERG11 VF125AL substitution is present in TheiaEuk Clade 3 reference genome
SRR23109199	SAMN32670319										12289606	68.75	C:98.9%[S:98.8%,D:0.1%],F:0.6%,M:0.5%,n:2137	40179	492	Candida auris	Clade3	No variants identified in queried genes (FKS1,lanosterol.14-alpha.demethylase,uracil.phosphoribosyltransferase)	FKS1,lanosterol.14-alpha.demethylase,uracil.phosphoribosyltransferase	ERG11 VF125AL substitution is present in TheiaEuk Clade 3 reference genome
SRR23920748	SAMN33829974										12289350	96.14	C:98.9%[S:98.8%,D:0.1%],F:0.6%,M:0.5%,n:2137	47652	492	Candida auris	Clade3	No variants identified in queried genes (FKS1,lanosterol.14-alpha.demethylase,uracil.phosphoribosyltransferase)	FKS1,lanosterol.14-alpha.demethylase,uracil.phosphoribosyltransferase	ERG11 VF125AL substitution is present in TheiaEuk Clade 3 reference genome
SRR23109000	SAMN32670103	0.5	0.25	0.25	>256	0.12	0.5	0.25	0.5		12289258	81.07	C:98.9%[S:98.8%,D:0.1%],F:0.6%,M:0.5%,n:2137	47423	455	Candida auris	Clade3	No variants identified in queried genes (FKS1,lanosterol.14-alpha.demethylase,uracil.phosphoribosyltransferase)	FKS1,lanosterol.14-alpha.demethylase,uracil.phosphoribosyltransferase	ERG11 VF125AL substitution is present in TheiaEuk Clade 3 reference genome
SRR23109210	SAMN32670330	0.12	0.06	0.06	64	0.06	0.12	0.06	0.5		12289248	70.8	C:98.9%[S:98.8%,D:0.1%],F:0.6%,M:0.5%,n:2137	41385	516	Candida auris	Clade3	No variants identified in queried genes (FKS1,lanosterol.14-alpha.demethylase,uracil.phosphoribosyltransferase)	FKS1,lanosterol.14-alpha.demethylase,uracil.phosphoribosyltransferase	ERG11 VF125AL substitution is present in TheiaEuk Clade 3 reference genome
SRR23108915	SAMN32670053										12289144	42.87	C:98.9%[S:98.8%,D:0.1%],F:0.6%,M:0.5%,n:2137	31512	661	Candida auris	Clade3	No variants identified in queried genes (FKS1,lanosterol.14-alpha.demethylase,uracil.phosphoribosyltransferase)	FKS1,lanosterol.14-alpha.demethylase,uracil.phosphoribosyltransferase	ERG11 VF125AL substitution is present in TheiaEuk Clade 3 reference genome
SRR23109168	SAMN32670192										12289084	74.63	C:98.9%[S:98.8%,D:0.1%],F:0.6%,M:0.5%,n:2137	48356	456	Candida auris	Clade3	No variants identified in queried genes (FKS1,lanosterol.14-alpha.demethylase,uracil.phosphoribosyltransferase)	FKS1,lanosterol.14-alpha.demethylase,uracil.phosphoribosyltransferase	ERG11 VF125AL substitution is present in TheiaEuk Clade 3 reference genome
SRR23109072	SAMN32670278										12288968	68.58	C:98.9%[S:98.8%,D:0.1%],F:0.6%,M:0.5%,n:2137	47597	466	Candida auris	Clade3	No variants identified in queried genes (FKS1,lanosterol.14-alpha.demethylase,uracil.phosphoribosyltransferase)	FKS1,lanosterol.14-alpha.demethylase,uracil.phosphoribosyltransferase	ERG11 VF125AL substitution is present in TheiaEuk Clade 3 reference genome
SRR23109046	SAMN32670252										12288850	57.94	C:98.9%[S:98.8%,D:0.1%],F:0.6%,M:0.5%,n:2137	40201	495	Candida auris	Clade3	No variants identified in queried genes (FKS1,lanosterol.14-alpha.demethylase,uracil.phosphoribosyltransferase)	FKS1,lanosterol.14-alpha.demethylase,uracil.phosphoribosyltransferase	ERG11 VF125AL substitution is present in TheiaEuk Clade 3 reference genome
SRR23109231	SAMN32670383	0.25	0.12	0.12	128	0.12	0.25	0.06	0.5		12288789	94.03	C:98.9%[S:98.8%,D:0.1%],F:0.6%,M:0.5%,n:2137	47769	440	Candida auris	Clade3	No variants identified in queried genes (FKS1,lanosterol.14-alpha.demethylase,uracil.phosphoribosyltransferase)	FKS1,lanosterol.14-alpha.demethylase,uracil.phosphoribosyltransferase	ERG11 VF125AL substitution is present in TheiaEuk Clade 3 reference genome
SRR23109088	SAMN32670294										12288655	76.98	C:98.9%[S:98.8%,D:0.1%],F:0.6%,M:0.5%,n:2137	43275	495	Candida auris	Clade3	No variants identified in queried genes (FKS1,lanosterol.14-alpha.demethylase,uracil.phosphoribosyltransferase)	FKS1,lanosterol.14-alpha.demethylase,uracil.phosphoribosyltransferase	ERG11 VF125AL substitution is present in TheiaEuk Clade 3 reference genome
SRR23109016	SAMN32670222										12288650	84.02	C:98.9%[S:98.8%,D:0.1%],F:0.6%,M:0.5%,n:2137	47068	460	Candida auris	Clade3	No variants identified in queried genes (FKS1,lanosterol.14-alpha.demethylase,uracil.phosphoribosyltransferase)	FKS1,lanosterol.14-alpha.demethylase,uracil.phosphoribosyltransferase	ERG11 VF125AL substitution is present in TheiaEuk Clade 3 reference genome
SRR23108922	SAMN32670060										12288619	84.26	C:98.9%[S:98.8%,D:0.1%],F:0.6%,M:0.5%,n:2137	44737	487	Candida auris	Clade3	No variants identified in queried genes (FKS1,lanosterol.14-alpha.demethylase,uracil.phosphoribosyltransferase)	FKS1,lanosterol.14-alpha.demethylase,uracil.phosphoribosyltransferase	ERG11 VF125AL substitution is present in TheiaEuk Clade 3 reference genome
SRR23109189	SAMN32670213										12288595	61.61	C:98.9%[S:98.8%,D:0.1%],F:0.6%,M:0.5%,n:2137	41941	459	Candida auris	Clade3	No variants identified in queried genes (FKS1,lanosterol.14-alpha.demethylase,uracil.phosphoribosyltransferase)	FKS1,lanosterol.14-alpha.demethylase,uracil.phosphoribosyltransferase	ERG11 VF125AL substitution is present in TheiaEuk Clade 3 reference genome
SRR23108814	SAMN32670080	0.25	0.12	0.25	256	0.06	0.25	0.12	0.5		12288584	65.97	C:98.9%[S:98.8%,D:0.1%],F:0.6%,M:0.5%,n:2137	45289	491	Candida auris	Clade3	No variants identified in queried genes (FKS1,lanosterol.14-alpha.demethylase,uracil.phosphoribosyltransferase)	FKS1,lanosterol.14-alpha.demethylase,uracil.phosphoribosyltransferase	ERG11 VF125AL substitution is present in TheiaEuk Clade 3 reference genome
SRR23109107	SAMN32670313	0.12	0.06		256	0.03	0.03	0.02	0.5		12288309	80.94	C:98.9%[S:98.8%,D:0.1%],F:0.6%,M:0.5%,n:2137	47054	488	Candida auris	Clade3	No variants identified in queried genes (FKS1,lanosterol.14-alpha.demethylase,uracil.phosphoribosyltransferase)	FKS1,lanosterol.14-alpha.demethylase,uracil.phosphoribosyltransferase	ERG11 VF125AL substitution is present in TheiaEuk Clade 3 reference genome
SRR23108823	SAMN32670089										12288276	47.01	C:98.8%[S:98.7%,D:0.1%],F:0.7%,M:0.5%,n:2137	33797	620	Candida auris	Clade3	No variants identified in queried genes (FKS1,lanosterol.14-alpha.demethylase,uracil.phosphoribosyltransferase)	FKS1,lanosterol.14-alpha.demethylase,uracil.phosphoribosyltransferase	ERG11 VF125AL substitution is present in TheiaEuk Clade 3 reference genome
SRR23109047	SAMN32797937	0.5	0.12	0.12	256	0.25	0.5	0.25	0.5		12288213	40.43	C:98.9%[S:98.8%,D:0.1%],F:0.6%,M:0.5%,n:2137	29445	736	Candida auris	Clade3	No variants identified in queried genes (FKS1,lanosterol.14-alpha.demethylase,uracil.phosphoribosyltransferase)	FKS1,lanosterol.14-alpha.demethylase,uracil.phosphoribosyltransferase	ERG11 VF125AL substitution is present in TheiaEuk Clade 3 reference genome
SRR23109220	SAMN32670340										12288156	100.56	C:98.9%[S:98.8%,D:0.1%],F:0.6%,M:0.5%,n:2137	41123	506	Candida auris	Clade3	No variants identified in queried genes (FKS1,lanosterol.14-alpha.demethylase,uracil.phosphoribosyltransferase)	FKS1,lanosterol.14-alpha.demethylase,uracil.phosphoribosyltransferase	ERG11 VF125AL substitution is present in TheiaEuk Clade 3 reference genome
SRR23109083	SAMN32670289	0.5	0.12	0.5	256	0.25	0.5	0.12	0.5		12288113	78.88	C:98.9%[S:98.8%,D:0.1%],F:0.6%,M:0.5%,n:2137	38830	548	Candida auris	Clade3	No variants identified in queried genes (FKS1,lanosterol.14-alpha.demethylase,uracil.phosphoribosyltransferase)	FKS1,lanosterol.14-alpha.demethylase,uracil.phosphoribosyltransferase	ERG11 VF125AL substitution is present in TheiaEuk Clade 3 reference genome
SRR23109105	SAMN32670311										12287980	65.56	C:98.9%[S:98.8%,D:0.1%],F:0.6%,M:0.5%,n:2137	47635	477	Candida auris	Clade3	No variants identified in queried genes (FKS1,lanosterol.14-alpha.demethylase,uracil.phosphoribosyltransferase)	FKS1,lanosterol.14-alpha.demethylase,uracil.phosphoribosyltransferase	ERG11 VF125AL substitution is present in TheiaEuk Clade 3 reference genome
SRR23920767	SAMN33829976										12287792	399.93	C:98.9%[S:98.8%,D:0.1%],F:0.6%,M:0.5%,n:2137	71949	318	Candida auris	Clade3	No variants identified in queried genes (FKS1,lanosterol.14-alpha.demethylase,uracil.phosphoribosyltransferase)	FKS1,lanosterol.14-alpha.demethylase,uracil.phosphoribosyltransferase	ERG11 VF125AL substitution is present in TheiaEuk Clade 3 reference genome
SRR23109017	SAMN32670223										12287451	119.3	C:98.7%[S:98.6%,D:0.1%],F:0.7%,M:0.6%,n:2137	43262	537	Candida auris	Clade3	No variants identified in queried genes (FKS1,lanosterol.14-alpha.demethylase,uracil.phosphoribosyltransferase)	FKS1,lanosterol.14-alpha.demethylase,uracil.phosphoribosyltransferase	ERG11 VF125AL substitution is present in TheiaEuk Clade 3 reference genome
SRR23108875	SAMN32670109										12287203	75.74	C:98.9%[S:98.8%,D:0.1%],F:0.6%,M:0.5%,n:2137	43595	481	Candida auris	Clade3	No variants identified in queried genes (FKS1,lanosterol.14-alpha.demethylase,uracil.phosphoribosyltransferase)	FKS1,lanosterol.14-alpha.demethylase,uracil.phosphoribosyltransferase	ERG11 VF125AL substitution is present in TheiaEuk Clade 3 reference genome
SRR23137820	SAMN32797925										12286978	45.95	C:98.9%[S:98.8%,D:0.1%],F:0.6%,M:0.5%,n:2137	33795	633	Candida auris	Clade3	No variants identified in queried genes (FKS1,lanosterol.14-alpha.demethylase,uracil.phosphoribosyltransferase)	FKS1,lanosterol.14-alpha.demethylase,uracil.phosphoribosyltransferase	ERG11 VF125AL substitution is present in TheiaEuk Clade 3 reference genome
SRR23137818	SAMN32797923	0.12	0.25		>256	0.25	0.5	0.25	0.5		12286567	44.74	C:98.9%[S:98.8%,D:0.1%],F:0.6%,M:0.5%,n:2137	32875	670	Candida auris	Clade3	No variants identified in queried genes (FKS1,lanosterol.14-alpha.demethylase,uracil.phosphoribosyltransferase)	FKS1,lanosterol.14-alpha.demethylase,uracil.phosphoribosyltransferase	ERG11 VF125AL substitution is present in TheiaEuk Clade 3 reference genome
SRR23109062	SAMN32670268	0.5	0.25		256	0.12	0.25	0.12	0.5		12286538	52.65	C:98.8%[S:98.7%,D:0.1%],F:0.6%,M:0.6%,n:2137	41598	501	Candida auris	Clade3	No variants identified in queried genes (FKS1,lanosterol.14-alpha.demethylase,uracil.phosphoribosyltransferase)	FKS1,lanosterol.14-alpha.demethylase,uracil.phosphoribosyltransferase	ERG11 VF125AL substitution is present in TheiaEuk Clade 3 reference genome
SRR23920764	SAMN33829979										12286308	261.84	C:98.9%[S:98.8%,D:0.1%],F:0.6%,M:0.5%,n:2137	86520	270	Candida auris	Clade3	No variants identified in queried genes (FKS1,lanosterol.14-alpha.demethylase,uracil.phosphoribosyltransferase)	FKS1,lanosterol.14-alpha.demethylase,uracil.phosphoribosyltransferase	ERG11 VF125AL substitution is present in TheiaEuk Clade 3 reference genome
SRR23137863	SAMN32797968										12286266	64.31	C:98.9%[S:98.8%,D:0.1%],F:0.6%,M:0.5%,n:2137	38717	544	Candida auris	Clade3	No variants identified in queried genes (FKS1,lanosterol.14-alpha.demethylase,uracil.phosphoribosyltransferase)	FKS1,lanosterol.14-alpha.demethylase,uracil.phosphoribosyltransferase	ERG11 VF125AL substitution is present in TheiaEuk Clade 3 reference genome
SRR23108859	SAMN32669997	0.5	0.25		128	0.12	0.5	0.25	0.5		12286166	94.73	C:98.9%[S:98.8%,D:0.1%],F:0.6%,M:0.5%,n:2137	48948	438	Candida auris	Clade3	No variants identified in queried genes (FKS1,lanosterol.14-alpha.demethylase,uracil.phosphoribosyltransferase)	FKS1,lanosterol.14-alpha.demethylase,uracil.phosphoribosyltransferase	ERG11 VF125AL substitution is present in TheiaEuk Clade 3 reference genome
SRR23108759	SAMN32670006	0.5	0.25		128	0.12	0.25	0.25	0.5		12285995	40.34	C:98.7%[S:98.6%,D:0.1%],F:0.7%,M:0.6%,n:2137	30867	699	Candida auris	Clade3	No variants identified in queried genes (FKS1,lanosterol.14-alpha.demethylase,uracil.phosphoribosyltransferase)	FKS1,lanosterol.14-alpha.demethylase,uracil.phosphoribosyltransferase	ERG11 VF125AL substitution is present in TheiaEuk Clade 3 reference genome
SRR23109055	SAMN32670261										12285904	48.33	C:98.9%[S:98.8%,D:0.1%],F:0.6%,M:0.5%,n:2137	43535	504	Candida auris	Clade3	No variants identified in queried genes (FKS1,lanosterol.14-alpha.demethylase,uracil.phosphoribosyltransferase)	FKS1,lanosterol.14-alpha.demethylase,uracil.phosphoribosyltransferase	ERG11 VF125AL substitution is present in TheiaEuk Clade 3 reference genome
SRR23108849	SAMN32669987										12285778	53.61	C:98.9%[S:98.8%,D:0.1%],F:0.6%,M:0.5%,n:2137	41447	523	Candida auris	Clade3	No variants identified in queried genes (FKS1,lanosterol.14-alpha.demethylase,uracil.phosphoribosyltransferase)	FKS1,lanosterol.14-alpha.demethylase,uracil.phosphoribosyltransferase	ERG11 VF125AL substitution is present in TheiaEuk Clade 3 reference genome
SRR23109007	SAMN32670075	0.25	0.06	0.12	128	0.12	0.12	0.06	1		12285705	63.81	C:98.9%[S:98.8%,D:0.1%],F:0.6%,M:0.5%,n:2137	40691	535	Candida auris	Clade3	No variants identified in queried genes (FKS1,lanosterol.14-alpha.demethylase,uracil.phosphoribosyltransferase)	FKS1,lanosterol.14-alpha.demethylase,uracil.phosphoribosyltransferase	ERG11 VF125AL substitution is present in TheiaEuk Clade 3 reference genome
SRR23109025	SAMN32797977										12285667	43.99	C:98.9%[S:98.8%,D:0.1%],F:0.6%,M:0.5%,n:2137	31785	662	Candida auris	Clade3	No variants identified in queried genes (FKS1,lanosterol.14-alpha.demethylase,uracil.phosphoribosyltransferase)	FKS1,lanosterol.14-alpha.demethylase,uracil.phosphoribosyltransferase	ERG11 VF125AL substitution is present in TheiaEuk Clade 3 reference genome
SRR23109016	SAMN32670042	0.12	0.12	0.12	128	0.06	0.25	0.12	0.25		12285444	65.89	C:98.9%[S:98.8%,D:0.1%],F:0.6%,M:0.5%,n:2137	41312	491	Candida auris	Clade3	No variants identified in queried genes (FKS1,lanosterol.14-alpha.demethylase,uracil.phosphoribosyltransferase)	FKS1,lanosterol.14-alpha.demethylase,uracil.phosphoribosyltransferase	ERG11 VF125AL substitution is present in TheiaEuk Clade 3 reference genome
SRR23109054	SAMN32670260										12285240	50.8	C:98.9%[S:98.8%,D:0.1%],F:0.6%,M:0.5%,n:2137	40013	502	Candida auris	Clade3	No variants identified in queried genes (FKS1,lanosterol.14-alpha.demethylase,uracil.phosphoribosyltransferase)	FKS1,lanosterol.14-alpha.demethylase,uracil.phosphoribosyltransferase	ERG11 VF125AL substitution is present in TheiaEuk Clade 3 reference genome
SRR23109014	SAMN32670049										12285205	58.82	C:98.9%[S:98.8%,D:0.1%],F:0.6%,M:0.5%,n:2137	43085	517	Candida auris	Clade3	No variants identified in queried genes (FKS1,lanosterol.14-alpha.demethylase,uracil.phosphoribosyltransferase)	FKS1,lanosterol.14-alpha.demethylase,uracil.phosphoribosyltransferase	ERG11 VF125AL substitution is present in TheiaEuk Clade 3 reference genome
SRR23108769	SAMN32670016										12285163	64.61	C:98.9%[S:98.8%,D:0.1%],F:0.6%,M:0.5%,n:2137	42952	509	Candida auris	Clade3	No variants identified in queried genes (FKS1,lanosterol.14-alpha.demethylase,uracil.phosphoribosyltransferase)	FKS1,lanosterol.14-alpha.demethylase,uracil.phosphoribosyltransferase	ERG11 VF125AL substitution is present in TheiaEuk Clade 3 reference genome
SRR23137889	SAMN32797994										12285104	50.38	C:98.9%[S:98.8%,D:0.1%],F:0.6%,M:0.5%,n:2137	40102	532	Candida auris	Clade3	No variants identified in queried genes (FKS1,lanosterol.14-alpha.demethylase,uracil.phosphoribosyltransferase)	FKS1,lanosterol.14-alpha.demethylase,uracil.phosphoribosyltransferase	ERG11 VF125AL substitution is present in TheiaEuk Clade 3 reference genome
SRR23249028	SAMN32934657										12284731	68.75	C:98.9%[S:98.8%,D:0.1%],F:0.6%,M:0.5%,n:2137	37751	587	Candida auris	Clade3	No variants identified in queried genes (FKS1,lanosterol.14-alpha.demethylase,uracil.phosphoribosyltransferase)	FKS1,lanosterol.14-alpha.demethylase,uracil.phosphoribosyltransferase	ERG11 VF125AL substitution is present in TheiaEuk Clade 3 reference genome
SRR23137819	SAMN32797924										12284360	64.05	C:98.9%[S:98.8%,D:0.1%],F:0.6%,M:0.5%,n:2137	41901	523	Candida auris	Clade3	No variants identified in queried genes (FKS1,lanosterol.14-alpha.demethylase,uracil.phosphoribosyltransferase)	FKS1,lanosterol.14-alpha.demethylase,uracil.phosphoribosyltransferase	ERG11 VF125AL substitution is present in TheiaEuk Clade 3 reference genome
SRR23109003	SAMN32670091										12284221	95.67	C:98.9%[S:98.8%,D:0.1%],F:0.6%,M:0.5%,n:2137	42438	529	Candida auris	Clade3	No variants identified in queried genes (FKS1,lanosterol.14-alpha.demethylase,uracil.phosphoribosyltransferase)	FKS1,lanosterol.14-alpha.demethylase,uracil.phosphoribosyltransferase	ERG11 VF125AL substitution is present in TheiaEuk Clade 3 reference genome
SRR23109042	SAMN32670248										12284075	121.46	C:98.8%[S:98.7%,D:0.1%],F:0.6%,M:0.6%,n:2137	36405	550	Candida auris	Clade3	No variants identified in queried genes (FKS1,lanosterol.14-alpha.demethylase,uracil.phosphoribosyltransferase)	FKS1,lanosterol.14-alpha.demethylase,uracil.phosphoribosyltransferase	ERG11 VF125AL substitution is present in TheiaEuk Clade 3 reference genome
SRR23109073	SAMN32934647										12283755	184.19	C:98.9%[S:98.8%,D:0.1%],F:0.6%,M:0.5%,n:2137	71819	299	Candida auris	Clade3	No variants identified in queried genes (FKS1,lanosterol.14-alpha.demethylase,uracil.phosphoribosyltransferase)	FKS1,lanosterol.14-alpha.demethylase,uracil.phosphoribosyltransferase	ERG11 VF125AL substitution is present in TheiaEuk Clade 3 reference genome
SRR23108798	SAMN32669968	0.25	0.12	0.25	>256	0.25	0.5	0.25	0.5		12283698	54.39	C:98.9%[S:98.8%,D:0.1%],F:0.6%,M:0.5%,n:2137	41940	522	Candida auris	Clade3	No variants identified in queried genes (FKS1,lanosterol.14-alpha.demethylase,uracil.phosphoribosyltransferase)	FKS1,lanosterol.14-alpha.demethylase,uracil.phosphoribosyltransferase	ERG11 VF125AL substitution is present in TheiaEuk Clade 3 reference genome
SRR23109048	SAMN32670254										12283643	47.46	C:98.9%[S:98.8%,D:0.1%],F:0.6%,M:0.5%,n:2137	38703	545	Candida auris	Clade3	No variants identified in queried genes (FKS1,lanosterol.14-alpha.demethylase,uracil.phosphoribosyltransferase)	FKS1,lanosterol.14-alpha.demethylase,uracil.phosphoribosyltransferase	ERG11 VF125AL substitution is present in TheiaEuk Clade 3 reference genome
SRR23109042	SAMN32797949	1	0.25	0.5	256	0.12	0.25	0.12	0.5		12283380	41.42	C:98.8%[S:98.7%,D:0.1%],F:0.7%,M:0.5%,n:2137	29559	721	Candida auris	Clade3	No variants identified in queried genes (FKS1,lanosterol.14-alpha.demethylase,uracil.phosphoribosyltransferase)	FKS1,lanosterol.14-alpha.demethylase,uracil.phosphoribosyltransferase	ERG11 VF125AL substitution is present in TheiaEuk Clade 3 reference genome
SRR23108816	SAMN32670082										12283366	59.1	C:98.8%[S:98.7%,D:0.1%],F:0.7%,M:0.5%,n:2137	40957	527	Candida auris	Clade3	No variants identified in queried genes (FKS1,lanosterol.14-alpha.demethylase,uracil.phosphoribosyltransferase)	FKS1,lanosterol.14-alpha.demethylase,uracil.phosphoribosyltransferase	ERG11 VF125AL substitution is present in TheiaEuk Clade 3 reference genome
SRR23137862	SAMN32797967										12282624	35.32	C:98.8%[S:98.7%,D:0.1%],F:0.7%,M:0.5%,n:2137	27403	756	Candida auris	Clade3	No variants identified in queried genes (FKS1,lanosterol.14-alpha.demethylase,uracil.phosphoribosyltransferase)	FKS1,lanosterol.14-alpha.demethylase,uracil.phosphoribosyltransferase	ERG11 VF125AL substitution is present in TheiaEuk Clade 3 reference genome
SRR23109055	SAMN32797918	1	0.25	0.5	>256	0.25	0.5	0.25	0.5		12282576	34.49	C:98.8%[S:98.7%,D:0.1%],F:0.7%,M:0.5%,n:2137	27234	739	Candida auris	Clade3	No variants identified in queried genes (FKS1,lanosterol.14-alpha.demethylase,uracil.phosphoribosyltransferase)	FKS1,lanosterol.14-alpha.demethylase,uracil.phosphoribosyltransferase	ERG11 VF125AL substitution is present in TheiaEuk Clade 3 reference genome
SRR23109046	SAMN32669974										12282528	58.12	C:98.9%[S:98.8%,D:0.1%],F:0.6%,M:0.5%,n:2137	41424	512	Candida auris	Clade3	No variants identified in queried genes (FKS1,lanosterol.14-alpha.demethylase,uracil.phosphoribosyltransferase)	FKS1,lanosterol.14-alpha.demethylase,uracil.phosphoribosyltransferase	ERG11 VF125AL substitution is present in TheiaEuk Clade 3 reference genome
SRR23137847	SAMN32797952										12282237	61.45	C:98.9%[S:98.8%,D:0.1%],F:0.6%,M:0.5%,n:2137	38766	543	Candida auris	Clade3	No variants identified in queried genes (FKS1,lanosterol.14-alpha.demethylase,uracil.phosphoribosyltransferase)	FKS1,lanosterol.14-alpha.demethylase,uracil.phosphoribosyltransferase	ERG11 VF125AL substitution is present in TheiaEuk Clade 3 reference genome
SRR23137875	SAMN32797980										12282158	52.31	C:98.9%[S:98.8%,D:0.1%],F:0.6%,M:0.5%,n:2137	34533	618	Candida auris	Clade3	No variants identified in queried genes (FKS1,lanosterol.14-alpha.demethylase,uracil.phosphoribosyltransferase)	FKS1,lanosterol.14-alpha.demethylase,uracil.phosphoribosyltransferase	ERG11 VF125AL substitution is present in TheiaEuk Clade 3 reference genome
SRR23109060	SAMN32797899	1	0.25	0.25	256	0.25	0.5	0.25	1		12281989	57.89	C:98.9%[S:98.8%,D:0.1%],F:0.6%,M:0.5%,n:2137	36028	585	Candida auris	Clade3	No variants identified in queried genes (FKS1,lanosterol.14-alpha.demethylase,uracil.phosphoribosyltransferase)	FKS1,lanosterol.14-alpha.demethylase,uracil.phosphoribosyltransferase	ERG11 VF125AL substitution is present in TheiaEuk Clade 3 reference genome
SRR23137835	SAMN32797940										12281905	56.73	C:98.9%[S:98.8%,D:0.1%],F:0.6%,M:0.5%,n:2137	36194	581	Candida auris	Clade3	No variants identified in queried genes (FKS1,lanosterol.14-alpha.demethylase,uracil.phosphoribosyltransferase)	FKS1,lanosterol.14-alpha.demethylase,uracil.phosphoribosyltransferase	ERG11 VF125AL substitution is present in TheiaEuk Clade 3 reference genome
SRR23108871	SAMN32670105	0.5	0.25	0.25	256	0.12	0.25	0.25	1		12281769	38.25	C:98.8%[S:98.7%,D:0.1%],F:0.7%,M:0.5%,n:2137	28349	756	Candida auris	Clade3	No variants identified in queried genes (FKS1,lanosterol.14-alpha.demethylase,uracil.phosphoribosyltransferase)	FKS1,lanosterol.14-alpha.demethylase,uracil.phosphoribosyltransferase	ERG11 VF125AL substitution is present in TheiaEuk Clade 3 reference genome
SRR23137806	SAMN32797911	1	0.25	0.5	>256	0.25	1	0.5	0.5		12281559	61.82	C:98.9%[S:98.8%,D:0.1%],F:0.6%,M:0.5%,n:2137	45097	517	Candida auris	Clade3	No variants identified in queried genes (FKS1,lanosterol.14-alpha.demethylase,uracil.phosphoribosyltransferase)	FKS1,lanosterol.14-alpha.demethylase,uracil.phosphoribosyltransferase	ERG11 VF125AL substitution is present in TheiaEuk Clade 3 reference genome
SRR23137828	SAMN32797933										12281417	82.59	C:98.9%[S:98.8%,D:0.1%],F:0.6%,M:0.5%,n:2137	38765	526	Candida auris	Clade3	No variants identified in queried genes (FKS1,lanosterol.14-alpha.demethylase,uracil.phosphoribosyltransferase)	FKS1,lanosterol.14-alpha.demethylase,uracil.phosphoribosyltransferase	ERG11 VF125AL substitution is present in TheiaEuk Clade 3 reference genome
SRR23109052	SAMN32797928										12281239	56.95	C:98.9%[S:98.8%,D:0.1%],F:0.6%,M:0.5%,n:2137	38766	577	Candida auris	Clade3	No variants identified in queried genes (FKS1,lanosterol.14-alpha.demethylase,uracil.phosphoribosyltransferase)	FKS1,lanosterol.14-alpha.demethylase,uracil.phosphoribosyltransferase	ERG11 VF125AL substitution is present in TheiaEuk Clade 3 reference genome
SRR23137856	SAMN32797961										12280927	56.07	C:98.9%[S:98.8%,D:0.1%],F:0.6%,M:0.5%,n:2137	33628	609	Candida auris	Clade3	No variants identified in queried genes (FKS1,lanosterol.14-alpha.demethylase,uracil.phosphoribosyltransferase)	FKS1,lanosterol.14-alpha.demethylase,uracil.phosphoribosyltransferase	ERG11 VF125AL substitution is present in TheiaEuk Clade 3 reference genome
SRR23109070	SAMN32670276										12280783	89.42	C:98.9%[S:98.8%,D:0.1%],F:0.6%,M:0.5%,n:2137	47729	460	Candida auris	Clade3	No variants identified in queried genes (FKS1,lanosterol.14-alpha.demethylase,uracil.phosphoribosyltransferase)	FKS1,lanosterol.14-alpha.demethylase,uracil.phosphoribosyltransferase	ERG11 VF125AL substitution is present in TheiaEuk Clade 3 reference genome
SRR23108881	SAMN32670115	0.5	0.12	0.12	256	0.12	0.25	0.12	0.5		12279029	42.47	C:98.9%[S:98.8%,D:0.1%],F:0.6%,M:0.5%,n:2137	36948	587	Candida auris	Clade3	No variants identified in queried genes (FKS1,lanosterol.14-alpha.demethylase,uracil.phosphoribosyltransferase)	FKS1,lanosterol.14-alpha.demethylase,uracil.phosphoribosyltransferase	ERG11 VF125AL substitution is present in TheiaEuk Clade 3 reference genome
SRR23108907	SAMN32670045										12278518	50.85	C:97.6%[S:97.5%,D:0.1%],F:1.5%,M:0.9%,n:2137	22183	931	Candida auris	Clade3	No variants identified in queried genes (FKS1,lanosterol.14-alpha.demethylase,uracil.phosphoribosyltransferase)	FKS1,lanosterol.14-alpha.demethylase,uracil.phosphoribosyltransferase	ERG11 VF125AL substitution is present in TheiaEuk Clade 3 reference genome
SRR23108988	SAMN32670147										12278341	160.48	C:98.9%[S:98.8%,D:0.1%],F:0.6%,M:0.5%,n:2137	72610	299	Candida auris	Clade3	No variants identified in queried genes (FKS1,lanosterol.14-alpha.demethylase,uracil.phosphoribosyltransferase)	FKS1,lanosterol.14-alpha.demethylase,uracil.phosphoribosyltransferase	ERG11 VF125AL substitution is present in TheiaEuk Clade 3 reference genome
SRR23109024	SAMN32670230	0.25	0.12		128	0.06	0.25	0.12	0.25		12277791	40.31	C:98.9%[S:98.8%,D:0.1%],F:0.6%,M:0.5%,n:2137	35802	564	Candida auris	Clade3	No variants identified in queried genes (FKS1,lanosterol.14-alpha.demethylase,uracil.phosphoribosyltransferase)	FKS1,lanosterol.14-alpha.demethylase,uracil.phosphoribosyltransferase	ERG11 VF125AL substitution is present in TheiaEuk Clade 3 reference genome
SRR23109073	SAMN32670279										12277572	50.35	C:98.9%[S:98.8%,D:0.1%],F:0.6%,M:0.5%,n:2137	38664	576	Candida auris	Clade3	No variants identified in queried genes (FKS1,lanosterol.14-alpha.demethylase,uracil.phosphoribosyltransferase)	FKS1,lanosterol.14-alpha.demethylase,uracil.phosphoribosyltransferase	ERG11 VF125AL substitution is present in TheiaEuk Clade 3 reference genome
SRR23109192	SAMN32670216										12277268	46.73	C:98.8%[S:98.7%,D:0.1%],F:0.6%,M:0.6%,n:2137	37386	573	Candida auris	Clade3	No variants identified in queried genes (FKS1,lanosterol.14-alpha.demethylase,uracil.phosphoribosyltransferase)	FKS1,lanosterol.14-alpha.demethylase,uracil.phosphoribosyltransferase	ERG11 VF125AL substitution is present in TheiaEuk Clade 3 reference genome
SRR23108826	SAMN32670092										12277080	60.98	C:98.9%[S:98.8%,D:0.1%],F:0.6%,M:0.5%,n:2137	34608	615	Candida auris	Clade3	No variants identified in queried genes (FKS1,lanosterol.14-alpha.demethylase,uracil.phosphoribosyltransferase)	FKS1,lanosterol.14-alpha.demethylase,uracil.phosphoribosyltransferase	ERG11 VF125AL substitution is present in TheiaEuk Clade 3 reference genome
SRR23108898	SAMN32670036	0.5	0.25	0.25	256	0.12	0.5	0.25	0.5		12277071	43.74	C:98.9%[S:98.8%,D:0.1%],F:0.6%,M:0.5%,n:2137	35264	583	Candida auris	Clade3	No variants identified in queried genes (FKS1,lanosterol.14-alpha.demethylase,uracil.phosphoribosyltransferase)	FKS1,lanosterol.14-alpha.demethylase,uracil.phosphoribosyltransferase	ERG11 VF125AL substitution is present in TheiaEuk Clade 3 reference genome
SRR23109212	SAMN32670332	0.25	0.12	1	64	0.06	0.12	0.06	1		12276467	112.8	C:98.9%[S:98.8%,D:0.1%],F:0.6%,M:0.5%,n:2137	43942	514	Candida auris	Clade3	FKS1: "1 (missense_variant c.1923A>T p.Arg641Ser; A:126 T:0)	FKS1,lanosterol.14-alpha.demethylase,uracil.phosphoribosyltransferase	ERG11 VF125AL substitution is present in TheiaEuk Clade 3 reference genome
SRR23137842	SAMN32797947	4	2	1	256	0.06	0.12	0.06			12276187	51.58	C:98.9%[S:98.8%,D:0.1%],F:0.6%,M:0.5%,n:2137	35261	595	Candida auris	Clade3	No variants identified in queried genes (FKS1,lanosterol.14-alpha.demethylase,uracil.phosphoribosyltransferase)	FKS1,lanosterol.14-alpha.demethylase,uracil.phosphoribosyltransferase	ERG11 VF125AL substitution is present in TheiaEuk Clade 3 reference genome
SRR23109035	SAMN32669991										12275608	48.97	C:98.8%[S:98.7%,D:0.1%],F:0.7%,M:0.5%,n:2137	37663	563	Candida auris	Clade3	No variants identified in queried genes (FKS1,lanosterol.14-alpha.demethylase,uracil.phosphoribosyltransferase)	FKS1,lanosterol.14-alpha.demethylase,uracil.phosphoribosyltransferase	ERG11 VF125AL substitution is present in TheiaEuk Clade 3 reference genome
SRR23920710	SAMN33829962										12275178	46.57	C:98.9%[S:98.8%,D:0.1%],F:0.6%,M:0.5%,n:2137	34127	629	Candida auris	Clade3	No variants identified in queried genes (FKS1,lanosterol.14-alpha.demethylase,uracil.phosphoribosyltransferase)	FKS1,lanosterol.14-alpha.demethylase,uracil.phosphoribosyltransferase	ERG11 VF125AL substitution is present in TheiaEuk Clade 3 reference genome
SRR23109034	SAMN32797962										12273990	57.98	C:98.9%[S:98.8%,D:0.1%],F:0.6%,M:0.5%,n:2137	35917	606	Candida auris	Clade3	No variants identified in queried genes (FKS1,lanosterol.14-alpha.demethylase,uracil.phosphoribosyltransferase)	FKS1,lanosterol.14-alpha.demethylase,uracil.phosphoribosyltransferase	ERG11 VF125AL substitution is present in TheiaEuk Clade 3 reference genome
SRR23109121	SAMN32670359										12273600	50.88	C:98.9%[S:98.8%,D:0.1%],F:0.6%,M:0.5%,n:2137	34815	585	Candida auris	Clade3	No variants identified in queried genes (FKS1,lanosterol.14-alpha.demethylase,uracil.phosphoribosyltransferase)	FKS1,lanosterol.14-alpha.demethylase,uracil.phosphoribosyltransferase	ERG11 VF125AL substitution is present in TheiaEuk Clade 3 reference genome
SRR23137779	SAMN32797886										12273354	37.37	C:98.9%[S:98.8%,D:0.1%],F:0.6%,M:0.5%,n:2137	33795	658	Candida auris	Clade3	No variants identified in queried genes (FKS1,lanosterol.14-alpha.demethylase,uracil.phosphoribosyltransferase)	FKS1,lanosterol.14-alpha.demethylase,uracil.phosphoribosyltransferase	ERG11 VF125AL substitution is present in TheiaEuk Clade 3 reference genome
SRR23108822	SAMN32670088										12272997	55.36	C:98.8%[S:98.7%,D:0.1%],F:0.6%,M:0.6%,n:2137	32470	633	Candida auris	Clade3	No variants identified in queried genes (FKS1,lanosterol.14-alpha.demethylase,uracil.phosphoribosyltransferase)	FKS1,lanosterol.14-alpha.demethylase,uracil.phosphoribosyltransferase	ERG11 VF125AL substitution is present in TheiaEuk Clade 3 reference genome
SRR23109023	SAMN32670018										12272290	40.86	C:98.9%[S:98.8%,D:0.1%],F:0.6%,M:0.5%,n:2137	37483	589	Candida auris	Clade3	No variants identified in queried genes (FKS1,lanosterol.14-alpha.demethylase,uracil.phosphoribosyltransferase)	FKS1,lanosterol.14-alpha.demethylase,uracil.phosphoribosyltransferase	ERG11 VF125AL substitution is present in TheiaEuk Clade 3 reference genome
SRR23109033	SAMN32797966										12272186	53.91	C:98.9%[S:98.8%,D:0.1%],F:0.6%,M:0.5%,n:2137	35044	596	Candida auris	Clade3	No variants identified in queried genes (FKS1,lanosterol.14-alpha.demethylase,uracil.phosphoribosyltransferase)	FKS1,lanosterol.14-alpha.demethylase,uracil.phosphoribosyltransferase	ERG11 VF125AL substitution is present in TheiaEuk Clade 3 reference genome
SRR23920688	SAMN33829951										12270704	35.85	C:98.9%[S:98.8%,D:0.1%],F:0.6%,M:0.5%,n:2137	36057	640	Candida auris	Clade3	No variants identified in queried genes (FKS1,lanosterol.14-alpha.demethylase,uracil.phosphoribosyltransferase)	FKS1,lanosterol.14-alpha.demethylase,uracil.phosphoribosyltransferase	ERG11 VF125AL substitution is present in TheiaEuk Clade 3 reference genome
SRR23109063	SAMN32797888										12269610	160.75	C:98.9%[S:98.8%,D:0.1%],F:0.6%,M:0.5%,n:2137	53513	392	Candida auris	Clade3	No variants identified in queried genes (FKS1,lanosterol.14-alpha.demethylase,uracil.phosphoribosyltransferase)	FKS1,lanosterol.14-alpha.demethylase,uracil.phosphoribosyltransferase	ERG11 VF125AL substitution is present in TheiaEuk Clade 3 reference genome
SRR23108793	SAMN32669963	0.5	0.12	0.25	256	0.12	0.5	0.25	0.5		12269175	65.74	C:98.9%[S:98.8%,D:0.1%],F:0.6%,M:0.5%,n:2137	40694	495	Candida auris	Clade3	No variants identified in queried genes (FKS1,lanosterol.14-alpha.demethylase,uracil.phosphoribosyltransferase)	FKS1,lanosterol.14-alpha.demethylase,uracil.phosphoribosyltransferase	ERG11 VF125AL substitution is present in TheiaEuk Clade 3 reference genome
SRR23137859	SAMN32797964										12268393	41.34	C:98.9%[S:98.8%,D:0.1%],F:0.6%,M:0.5%,n:2137	33223	678	Candida auris	Clade3	No variants identified in queried genes (FKS1,lanosterol.14-alpha.demethylase,uracil.phosphoribosyltransferase)	FKS1,lanosterol.14-alpha.demethylase,uracil.phosphoribosyltransferase	ERG11 VF125AL substitution is present in TheiaEuk Clade 3 reference genome
SRR23109153	SAMN32670145	1	0.25	1	256	0.12	0.5	0.25	>32		12267592	116.72	C:98.9%[S:98.8%,D:0.1%],F:0.6%,M:0.5%,n:2137	72026	315	Candida auris	Clade3	No variants identified in queried genes (FKS1,lanosterol.14-alpha.demethylase,uracil.phosphoribosyltransferase)	FKS1,lanosterol.14-alpha.demethylase,uracil.phosphoribosyltransferase	ERG11 VF125AL substitution is present in TheiaEuk Clade 3 reference genome
SRR23108824	SAMN32670090	0.12	0.06	0.06	128	0.03	0.06	0.02	0.5		12267209	46.37	C:98.8%[S:98.7%,D:0.1%],F:0.7%,M:0.5%,n:2137	31450	707	Candida auris	Clade3	No variants identified in queried genes (FKS1,lanosterol.14-alpha.demethylase,uracil.phosphoribosyltransferase)	FKS1,lanosterol.14-alpha.demethylase,uracil.phosphoribosyltransferase	ERG11 VF125AL substitution is present in TheiaEuk Clade 3 reference genome
SRR23137799	SAMN32797904	1	0.25	0.5	256	0.25	0.5	0.25	0.5		12266837	38.04	C:98.9%[S:98.8%,D:0.1%],F:0.6%,M:0.5%,n:2137	30144	699	Candida auris	Clade3	No variants identified in queried genes (FKS1,lanosterol.14-alpha.demethylase,uracil.phosphoribosyltransferase)	FKS1,lanosterol.14-alpha.demethylase,uracil.phosphoribosyltransferase	ERG11 VF125AL substitution is present in TheiaEuk Clade 3 reference genome
SRR23108785	SAMN32670032										12266687	59.73	C:98.9%[S:98.8%,D:0.1%],F:0.6%,M:0.5%,n:2137	41388	512	Candida auris	Clade3	No variants identified in queried genes (FKS1,lanosterol.14-alpha.demethylase,uracil.phosphoribosyltransferase)	FKS1,lanosterol.14-alpha.demethylase,uracil.phosphoribosyltransferase	ERG11 VF125AL substitution is present in TheiaEuk Clade 3 reference genome
SRR23108860	SAMN32669998	0.5	0.25		128	0.12	0.25	0.12	0.5		12266423	39.72	C:98.8%[S:98.7%,D:0.1%],F:0.6%,M:0.6%,n:2137	29153	747	Candida auris	Clade3	No variants identified in queried genes (FKS1,lanosterol.14-alpha.demethylase,uracil.phosphoribosyltransferase)	FKS1,lanosterol.14-alpha.demethylase,uracil.phosphoribosyltransferase	ERG11 VF125AL substitution is present in TheiaEuk Clade 3 reference genome
SRR23248991	SAMN32934620										12265555	39.12	C:98.9%[S:98.8%,D:0.1%],F:0.6%,M:0.5%,n:2137	32880	667	Candida auris	Clade3	No variants identified in queried genes (FKS1,lanosterol.14-alpha.demethylase,uracil.phosphoribosyltransferase)	FKS1,lanosterol.14-alpha.demethylase,uracil.phosphoribosyltransferase	ERG11 VF125AL substitution is present in TheiaEuk Clade 3 reference genome
SRR23109044	SAMN32797943	1	0.5	1	>256	0.25	0.5	0.25	0.5		12265401	38.74	C:98.9%[S:98.8%,D:0.1%],F:0.6%,M:0.5%,n:2137	29753	710	Candida auris	Clade3	No variants identified in queried genes (FKS1,lanosterol.14-alpha.demethylase,uracil.phosphoribosyltransferase)	FKS1,lanosterol.14-alpha.demethylase,uracil.phosphoribosyltransferase	ERG11 VF125AL substitution is present in TheiaEuk Clade 3 reference genome
SRR23137845	SAMN32797950	0.5	0.12	0.12	256	0.12	0.5	0.12	0.5		12264961	45.94	C:98.8%[S:98.7%,D:0.1%],F:0.7%,M:0.5%,n:2137	30935	687	Candida auris	Clade3	No variants identified in queried genes (FKS1,lanosterol.14-alpha.demethylase,uracil.phosphoribosyltransferase)	FKS1,lanosterol.14-alpha.demethylase,uracil.phosphoribosyltransferase	ERG11 VF125AL substitution is present in TheiaEuk Clade 3 reference genome
SRR23920763	SAMN33829980										12264772	90.23	C:98.8%[S:98.7%,D:0.1%],F:0.7%,M:0.5%,n:2137	23257	918	Candida auris	Clade3	No variants identified in queried genes (FKS1,lanosterol.14-alpha.demethylase,uracil.phosphoribosyltransferase)	FKS1,lanosterol.14-alpha.demethylase,uracil.phosphoribosyltransferase	ERG11 VF125AL substitution is present in TheiaEuk Clade 3 reference genome
SRR23109087	SAMN32934602										12264719	93.85	C:98.8%[S:98.7%,D:0.1%],F:0.7%,M:0.5%,n:2137	22308	927	Candida auris	Clade3	No variants identified in queried genes (FKS1,lanosterol.14-alpha.demethylase,uracil.phosphoribosyltransferase)	FKS1,lanosterol.14-alpha.demethylase,uracil.phosphoribosyltransferase	ERG11 VF125AL substitution is present in TheiaEuk Clade 3 reference genome
SRR23109230	SAMN32670382	1	0.25	0.5	>256	0.25	0.5	0.25	0.5		12264413	93.23	C:98.9%[S:98.8%,D:0.1%],F:0.6%,M:0.5%,n:2137	48029	450	Candida auris	Clade3	No variants identified in queried genes (FKS1,lanosterol.14-alpha.demethylase,uracil.phosphoribosyltransferase)	FKS1,lanosterol.14-alpha.demethylase,uracil.phosphoribosyltransferase	ERG11 VF125AL substitution is present in TheiaEuk Clade 3 reference genome
SRR23109004	SAMN32670087	0.06	0.03	0.06	128	0.03	0.06	0.03	0.25		12263333	44.51	C:98.8%[S:98.7%,D:0.1%],F:0.7%,M:0.5%,n:2137	31873	669	Candida auris	Clade3	No variants identified in queried genes (FKS1,lanosterol.14-alpha.demethylase,uracil.phosphoribosyltransferase)	FKS1,lanosterol.14-alpha.demethylase,uracil.phosphoribosyltransferase	ERG11 VF125AL substitution is present in TheiaEuk Clade 3 reference genome
SRR23920660	SAMN33829915										12262913	134	C:98.9%[S:98.8%,D:0.1%],F:0.6%,M:0.5%,n:2137	62014	338	Candida auris	Clade3	FKS1: "1 (missense_variant c.4082T>C p.Ile1361Thr; G:99 A:1)	FKS1,lanosterol.14-alpha.demethylase,uracil.phosphoribosyltransferase	ERG11 VF125AL substitution is present in TheiaEuk Clade 3 reference genome
SRR23108999	SAMN32670106	0.5	0.12	0.12	256	0.12	0.25	0.12	1		12262231	33.18	C:98.6%[S:98.5%,D:0.1%],F:0.8%,M:0.6%,n:2137	24676	896	Candida auris	Clade3	No variants identified in queried genes (FKS1,lanosterol.14-alpha.demethylase,uracil.phosphoribosyltransferase)	FKS1,lanosterol.14-alpha.demethylase,uracil.phosphoribosyltransferase	ERG11 VF125AL substitution is present in TheiaEuk Clade 3 reference genome
SRR23137839	SAMN32797944	0.5	0.25	0.25	256	0.06	0.25	0.06	0.5		12261368	37.12	C:98.8%[S:98.7%,D:0.1%],F:0.7%,M:0.5%,n:2137	30319	728	Candida auris	Clade3	No variants identified in queried genes (FKS1,lanosterol.14-alpha.demethylase,uracil.phosphoribosyltransferase)	FKS1,lanosterol.14-alpha.demethylase,uracil.phosphoribosyltransferase	ERG11 VF125AL substitution is present in TheiaEuk Clade 3 reference genome
SRR23137868	SAMN32797973										12261252	53.28	C:98.9%[S:98.8%,D:0.1%],F:0.6%,M:0.5%,n:2137	35561	598	Candida auris	Clade3	No variants identified in queried genes (FKS1,lanosterol.14-alpha.demethylase,uracil.phosphoribosyltransferase)	FKS1,lanosterol.14-alpha.demethylase,uracil.phosphoribosyltransferase	ERG11 VF125AL substitution is present in TheiaEuk Clade 3 reference genome
SRR23137860	SAMN32797965										12260664	35.32	C:98.8%[S:98.7%,D:0.1%],F:0.7%,M:0.5%,n:2137	29014	746	Candida auris	Clade3	No variants identified in queried genes (FKS1,lanosterol.14-alpha.demethylase,uracil.phosphoribosyltransferase)	FKS1,lanosterol.14-alpha.demethylase,uracil.phosphoribosyltransferase	ERG11 VF125AL substitution is present in TheiaEuk Clade 3 reference genome
SRR23920754	SAMN33829989										12259271	84.7	C:98.8%[S:98.7%,D:0.1%],F:0.6%,M:0.6%,n:2137	21469	987	Candida auris	Clade3	No variants identified in queried genes (FKS1,lanosterol.14-alpha.demethylase,uracil.phosphoribosyltransferase)	FKS1,lanosterol.14-alpha.demethylase,uracil.phosphoribosyltransferase	ERG11 VF125AL substitution is present in TheiaEuk Clade 3 reference genome
SRR23137887	SAMN32797992	4	1	2	256	0.25	0.5	0.25	0.5		12259189	85.23	C:98.9%[S:98.8%,D:0.1%],F:0.6%,M:0.5%,n:2137	27307	761	Candida auris	Clade3	FKS1: "1 (missense_variant c.1921A>G p.Arg641Gly; C:86 T:0)	FKS1,lanosterol.14-alpha.demethylase,uracil.phosphoribosyltransferase	ERG11 VF125AL substitution is present in TheiaEuk Clade 3 reference genome
SRR23108837	SAMN32669975										12256935	122.32	C:98.9%[S:98.8%,D:0.1%],F:0.6%,M:0.5%,n:2137	28081	777	Candida auris	Clade3	No variants identified in queried genes (FKS1,lanosterol.14-alpha.demethylase,uracil.phosphoribosyltransferase)	FKS1,lanosterol.14-alpha.demethylase,uracil.phosphoribosyltransferase	ERG11 VF125AL substitution is present in TheiaEuk Clade 3 reference genome
SRR23109125	SAMN32670363										12255958	41.48	C:98.9%[S:98.8%,D:0.1%],F:0.6%,M:0.5%,n:2137	31898	633	Candida auris	Clade3	No variants identified in queried genes (FKS1,lanosterol.14-alpha.demethylase,uracil.phosphoribosyltransferase)	FKS1,lanosterol.14-alpha.demethylase,uracil.phosphoribosyltransferase	ERG11 VF125AL substitution is present in TheiaEuk Clade 3 reference genome
SRR23109065	SAMN32934656										12255117	39.16	C:98.8%[S:98.7%,D:0.1%],F:0.6%,M:0.6%,n:2137	28186	782	Candida auris	Clade3	No variants identified in queried genes (FKS1,lanosterol.14-alpha.demethylase,uracil.phosphoribosyltransferase)	FKS1,lanosterol.14-alpha.demethylase,uracil.phosphoribosyltransferase	ERG11 VF125AL substitution is present in TheiaEuk Clade 3 reference genome
SRR23137824	SAMN32797929	0.25	0.12		128	0.12	0.25	0.12	0.25		12254819	39.85	C:98.7%[S:98.6%,D:0.1%],F:0.8%,M:0.5%,n:2137	29821	696	Candida auris	Clade3	No variants identified in queried genes (FKS1,lanosterol.14-alpha.demethylase,uracil.phosphoribosyltransferase)	FKS1,lanosterol.14-alpha.demethylase,uracil.phosphoribosyltransferase	ERG11 VF125AL substitution is present in TheiaEuk Clade 3 reference genome
SRR23108858	SAMN32669996	0.5	0.25		128	0.25	0.5	0.25	0.5		12254815	78.94	C:98.9%[S:98.8%,D:0.1%],F:0.6%,M:0.5%,n:2137	23361	896	Candida auris	Clade3	No variants identified in queried genes (FKS1,lanosterol.14-alpha.demethylase,uracil.phosphoribosyltransferase)	FKS1,lanosterol.14-alpha.demethylase,uracil.phosphoribosyltransferase	ERG11 VF125AL substitution is present in TheiaEuk Clade 3 reference genome
SRR23109028	SAMN32670008	0.25	0.12		256	0.12	0.25	0.06	0.5		12254257	49.71	C:98.9%[S:98.8%,D:0.1%],F:0.6%,M:0.5%,n:2137	19444	1059	Candida auris	Clade3	No variants identified in queried genes (FKS1,lanosterol.14-alpha.demethylase,uracil.phosphoribosyltransferase)	FKS1,lanosterol.14-alpha.demethylase,uracil.phosphoribosyltransferase	ERG11 VF125AL substitution is present in TheiaEuk Clade 3 reference genome
SRR23108932	SAMN32670134										12254013	34.9	C:98.7%[S:98.6%,D:0.1%],F:0.7%,M:0.6%,n:2137	25328	827	Candida auris	Clade3	No variants identified in queried genes (FKS1,lanosterol.14-alpha.demethylase,uracil.phosphoribosyltransferase)	FKS1,lanosterol.14-alpha.demethylase,uracil.phosphoribosyltransferase	ERG11 VF125AL substitution is present in TheiaEuk Clade 3 reference genome
SRR23920711	SAMN33829868										12253204	70.37	C:98.9%[S:98.8%,D:0.1%],F:0.6%,M:0.5%,n:2137	19486	1049	Candida auris	Clade3	No variants identified in queried genes (FKS1,lanosterol.14-alpha.demethylase,uracil.phosphoribosyltransferase)	FKS1,lanosterol.14-alpha.demethylase,uracil.phosphoribosyltransferase	ERG11 VF125AL substitution is present in TheiaEuk Clade 3 reference genome
SRR23137767	SAMN32797874	1	0.25	0.25	256	0.12	0.25	0.12	0.5		12250288	39.84	C:98.8%[S:98.7%,D:0.1%],F:0.6%,M:0.6%,n:2137	20587	987	Candida auris	Clade3	No variants identified in queried genes (FKS1,lanosterol.14-alpha.demethylase,uracil.phosphoribosyltransferase)	FKS1,lanosterol.14-alpha.demethylase,uracil.phosphoribosyltransferase	ERG11 VF125AL substitution is present in TheiaEuk Clade 3 reference genome
SRR23137846	SAMN32797951										12249693	53.93	C:98.7%[S:98.6%,D:0.1%],F:0.7%,M:0.6%,n:2137	35260	621	Candida auris	Clade3	No variants identified in queried genes (FKS1,lanosterol.14-alpha.demethylase,uracil.phosphoribosyltransferase)	FKS1,lanosterol.14-alpha.demethylase,uracil.phosphoribosyltransferase	ERG11 VF125AL substitution is present in TheiaEuk Clade 3 reference genome
SRR23920739	SAMN33829919										12248632	64.16	C:98.8%[S:98.7%,D:0.1%],F:0.6%,M:0.6%,n:2137	19049	1061	Candida auris	Clade3	No variants identified in queried genes (FKS1,lanosterol.14-alpha.demethylase,uracil.phosphoribosyltransferase)	FKS1,lanosterol.14-alpha.demethylase,uracil.phosphoribosyltransferase	ERG11 VF125AL substitution is present in TheiaEuk Clade 3 reference genome
SRR23109015	SAMN32670189										12248062	92.31	C:98.9%[S:98.8%,D:0.1%],F:0.6%,M:0.5%,n:2137	21893	913	Candida auris	Clade3	No variants identified in queried genes (FKS1,lanosterol.14-alpha.demethylase,uracil.phosphoribosyltransferase)	FKS1,lanosterol.14-alpha.demethylase,uracil.phosphoribosyltransferase	ERG11 VF125AL substitution is present in TheiaEuk Clade 3 reference genome
SRR23109014	SAMN32670188										12246964	40.81	C:98.8%[S:98.7%,D:0.1%],F:0.7%,M:0.5%,n:2137	19744	1076	Candida auris	Clade3	No variants identified in queried genes (FKS1,lanosterol.14-alpha.demethylase,uracil.phosphoribosyltransferase)	FKS1,lanosterol.14-alpha.demethylase,uracil.phosphoribosyltransferase	ERG11 VF125AL substitution is present in TheiaEuk Clade 3 reference genome
SRR23248994	SAMN32934623										12246554	54.39	C:98.7%[S:98.6%,D:0.1%],F:0.7%,M:0.6%,n:2137	20101	1042	Candida auris	Clade3	No variants identified in queried genes (FKS1,lanosterol.14-alpha.demethylase,uracil.phosphoribosyltransferase)	FKS1,lanosterol.14-alpha.demethylase,uracil.phosphoribosyltransferase	ERG11 VF125AL substitution is present in TheiaEuk Clade 3 reference genome
SRR23108873	SAMN32670107	0.5	0.25	0.25	256	0.12	0.25	0.12	1		12244767	34.18	C:98.6%[S:98.5%,D:0.1%],F:0.8%,M:0.6%,n:2137	25445	864	Candida auris	Clade3	No variants identified in queried genes (FKS1,lanosterol.14-alpha.demethylase,uracil.phosphoribosyltransferase)	FKS1,lanosterol.14-alpha.demethylase,uracil.phosphoribosyltransferase	ERG11 VF125AL substitution is present in TheiaEuk Clade 3 reference genome
SRR23109032	SAMN32669995	0.12	0.12		256	0.12	0.25	0.12	0.25		12243311	90.43	C:98.9%[S:98.8%,D:0.1%],F:0.6%,M:0.5%,n:2137	23737	892	Candida auris	Clade3	No variants identified in queried genes (FKS1,lanosterol.14-alpha.demethylase,uracil.phosphoribosyltransferase)	FKS1,lanosterol.14-alpha.demethylase,uracil.phosphoribosyltransferase	ERG11 VF125AL substitution is present in TheiaEuk Clade 3 reference genome
SRR23137771	SAMN32797878	0.5	0.12	0.12	128	0.12	0.25	0.12	0.25		12240043	55.84	C:98.8%[S:98.7%,D:0.1%],F:0.6%,M:0.6%,n:2137	21255	949	Candida auris	Clade3	No variants identified in queried genes (FKS1,lanosterol.14-alpha.demethylase,uracil.phosphoribosyltransferase)	FKS1,lanosterol.14-alpha.demethylase,uracil.phosphoribosyltransferase	ERG11 VF125AL substitution is present in TheiaEuk Clade 3 reference genome
SRR23109012	SAMN32670186										12235510	51.97	C:98.9%[S:98.8%,D:0.1%],F:0.6%,M:0.5%,n:2137	20519	986	Candida auris	Clade3	No variants identified in queried genes (FKS1,lanosterol.14-alpha.demethylase,uracil.phosphoribosyltransferase)	FKS1,lanosterol.14-alpha.demethylase,uracil.phosphoribosyltransferase	ERG11 VF125AL substitution is present in TheiaEuk Clade 3 reference genome
SRR23920689	SAMN33829952										12232132	73.5	C:98.8%[S:98.7%,D:0.1%],F:0.6%,M:0.6%,n:2137	20134	1021	Candida auris	Clade3	No variants identified in queried genes (FKS1,lanosterol.14-alpha.demethylase,uracil.phosphoribosyltransferase)	FKS1,lanosterol.14-alpha.demethylase,uracil.phosphoribosyltransferase	ERG11 VF125AL substitution is present in TheiaEuk Clade 3 reference genome
SRR23248974	SAMN32934603										12228236	85.27	C:98.8%[S:98.7%,D:0.1%],F:0.7%,M:0.5%,n:2137	21174	970	Candida auris	Clade3	No variants identified in queried genes (FKS1,lanosterol.14-alpha.demethylase,uracil.phosphoribosyltransferase)	FKS1,lanosterol.14-alpha.demethylase,uracil.phosphoribosyltransferase	ERG11 VF125AL substitution is present in TheiaEuk Clade 3 reference genome
SRR23108850	SAMN32669988	0.5	0.25		256	0.12	0.5	0.25	0.5		12213144	38.67	C:98.8%[S:98.7%,D:0.1%],F:0.6%,M:0.6%,n:2137	18992	1110	Candida auris	Clade3	No variants identified in queried genes (FKS1,lanosterol.14-alpha.demethylase,uracil.phosphoribosyltransferase)	FKS1,lanosterol.14-alpha.demethylase,uracil.phosphoribosyltransferase	ERG11 VF125AL substitution is present in TheiaEuk Clade 3 reference genome
SRR23920706	SAMN33829969										12210682	64.79	C:98.1%[S:98.0%,D:0.1%],F:1.2%,M:0.7%,n:2137	15389	1294	Candida auris	Clade3	No variants identified in queried genes (FKS1,lanosterol.14-alpha.demethylase,uracil.phosphoribosyltransferase)	FKS1,lanosterol.14-alpha.demethylase,uracil.phosphoribosyltransferase	ERG11 VF125AL substitution is present in TheiaEuk Clade 3 reference genome
SRR23249005	SAMN32934624										12204357	77.52	C:98.7%[S:98.6%,D:0.1%],F:0.7%,M:0.6%,n:2137	20649	979	Candida auris	Clade3	No variants identified in queried genes (FKS1,lanosterol.14-alpha.demethylase,uracil.phosphoribosyltransferase)	FKS1,lanosterol.14-alpha.demethylase,uracil.phosphoribosyltransferase	ERG11 VF125AL substitution is present in TheiaEuk Clade 3 reference genome
SRR23920729	SAMN33829888										12202120	67.18	C:98.0%[S:97.9%,D:0.1%],F:1.1%,M:0.9%,n:2137	16418	1251	Candida auris	Clade3	No variants identified in queried genes (FKS1,lanosterol.14-alpha.demethylase,uracil.phosphoribosyltransferase)	FKS1,lanosterol.14-alpha.demethylase,uracil.phosphoribosyltransferase	ERG11 VF125AL substitution is present in TheiaEuk Clade 3 reference genome
SRR23920692	SAMN33829955										12194626	63.55	C:98.0%[S:97.9%,D:0.1%],F:1.1%,M:0.9%,n:2137	14641	1349	Candida auris	Clade3	No variants identified in queried genes (FKS1,lanosterol.14-alpha.demethylase,uracil.phosphoribosyltransferase)	FKS1,lanosterol.14-alpha.demethylase,uracil.phosphoribosyltransferase	ERG11 VF125AL substitution is present in TheiaEuk Clade 3 reference genome
SRR23109067	SAMN32797877	0.12	0.06	0.06	128	0.06	0.12	0.06	0.5		12163522	39.91	C:98.9%[S:98.8%,D:0.1%],F:0.6%,M:0.5%,n:2137	19825	1035	Candida auris	Clade3	No variants identified in queried genes (FKS1,lanosterol.14-alpha.demethylase,uracil.phosphoribosyltransferase)	FKS1,lanosterol.14-alpha.demethylase,uracil.phosphoribosyltransferase	ERG11 VF125AL substitution is present in TheiaEuk Clade 3 reference genome
SRR23920652	SAMN33829907										12155018	53.27	C:97.6%[S:97.5%,D:0.1%],F:1.6%,M:0.8%,n:2137	15179	1352	Candida auris	Clade3	No variants identified in queried genes (FKS1,lanosterol.14-alpha.demethylase,uracil.phosphoribosyltransferase)	FKS1,lanosterol.14-alpha.demethylase,uracil.phosphoribosyltransferase	ERG11 VF125AL substitution is present in TheiaEuk Clade 3 reference genome
SRR23920705	SAMN33829968										12094907	52.1	C:94.4%[S:94.3%,D:0.1%],F:4.0%,M:1.6%,n:2137	10506	1866	Candida auris	Clade3	No variants identified in queried genes (FKS1,lanosterol.14-alpha.demethylase,uracil.phosphoribosyltransferase)	FKS1,lanosterol.14-alpha.demethylase,uracil.phosphoribosyltransferase	ERG11 VF125AL substitution is present in TheiaEuk Clade 3 reference genome
SRR23920651	SAMN33829906									FAIL: BUSCO Completeness < 90	9624694	50.3	C:48.0%[S:48.0%,D:0.0%],F:24.1%,M:27.9%,n:2137	1669	6993	Candida auris	Clade3	No variants identified in queried genes (FKS1,lanosterol.14-alpha.demethylase,uracil.phosphoribosyltransferase)	FKS1,lanosterol.14-alpha.demethylase,uracil.phosphoribosyltransferase	ERG11 VF125AL substitution is present in TheiaEuk Clade 3 reference genome

## Sheet: Table S5. ATCC Fungal Genomes
Supplementary Table 5. GAMBIT taxonomic assignments for ATCC mycotic genome collection.
ATCC Genome Name	expected_taxon	expected_rank	gambit_predicted_taxon	gambit_predicted_taxon_rank
Ascosphaera_apis_ARSEF_7405_ATCC_MYA_4450	NA	NA	NA	NA
Aspergillus_aculeatus_ATCC_16872	Aspergillus	genus	Aspergillus	genus
Aspergillus_brasiliensis_ATCC_16404	Aspergillus	genus	NA	NA
Aspergillus_brasiliensis_ATCC_9642	Aspergillus	genus	NA	NA
Aspergillus_carbonarius_ATCC_20061	Aspergillus	genus	NA	NA
Aspergillus_clavatus_ATCC_20062	Aspergillus clavatus	species	Aspergillus clavatus	species
Aspergillus_clavatus_NRRL_1_ATCC_1007	Aspergillus clavatus	species	Aspergillus	genus
Aspergillus_fischeri_ATCC_66641	Aspergillus fischeri	species	Aspergillus fischeri	species
Aspergillus_flavus_ATCC_204304	Aspergillus flavus	species	Aspergillus flavus/Aspergillus oryzae	species
Aspergillus_flavus_ATCC_28539	Aspergillus flavus	species	Aspergillus flavus/Aspergillus oryzae	species
Aspergillus_flavus_ATCC_9643	Aspergillus flavus	species	Aspergillus flavus/Aspergillus oryzae	species
Aspergillus_fumigatus_ATCC_1022	Aspergillus fumigatus	species	Aspergillus fumigatus	species
Aspergillus_fumigatus_ATCC_204305	Aspergillus fumigatus	species	Aspergillus fumigatus	species
Aspergillus_fumigatus_Af293_ATCC_MYA_4609	Aspergillus fumigatus	species	Aspergillus fumigatus	species
Aspergillus_nidulans_ATCC_38163	Aspergillus nidulans	species	Aspergillus nidulans	species
Aspergillus_niger_ATCC_1015_ATCC_1015	Aspergillus niger	species	Aspergillus niger/Aspergillus welwitschiae	species
Aspergillus_niger_ATCC_10535	Aspergillus niger	species	Aspergillus niger/Aspergillus welwitschiae	species
Aspergillus_niger_ATCC_6275	Aspergillus niger	species	Aspergillus niger/Aspergillus welwitschiae	species
Aspergillus_oryzae_RIB40_ATCC_42149	Aspergillus oryzae	species	Aspergillus flavus/Aspergillus oryzae	species
Aspergillus_sydowii_ATCC_16844	Aspergillus sydowii	species	Aspergillus sydowii	species
Aspergillus_terreus_ATCC_1012	Aspergillus terreus	species	Aspergillus terreus	species
Aspergillus_terreus_ATCC_20542_ATCC_20542	Aspergillus terreus	species	Aspergillus terreus	species
Aspergillus_versicolor_ATCC_11730	Aspergillus	genus	NA	NA
Beauveria_pseudobassiana_ATCC_90518	Beauveria	genus	NA	NA
Blastomyces_dermatitidis_ATCC_26199	Blastomyces dermatitidis	species	Blastomyces dermatitidis	species
Candida_albicans_ATCC_10231	Candida albicans	species	Candida albicans	species
Candida_albicans_ATCC_11006	Candida albicans	species	Candida albicans	species
Candida_albicans_ATCC_14053	Candida albicans	species	Candida albicans	species
Candida_albicans_ATCC_18804	Candida albicans	species	Candida albicans	species
Candida_albicans_ATCC_200955	Candida albicans	species	Candida albicans	species
Candida_albicans_ATCC_64548	Candida albicans	species	Candida albicans	species
Candida_albicans_ATCC_66027	Candida albicans	species	Candida albicans	species
Candida_albicans_ATCC_90028	Candida albicans	species	Candida albicans	species
Candida_albicans_ATCC_MYA_427	Candida albicans	species	Candida albicans	species
Candida_albicans_SC5314_ATCC_MYA_2876	Candida albicans	species	Candida albicans	species
Candida_auris_ATCC_MYA_5000	Candida auris	species	Candida auris	species
Candida_auris_ATCC_MYA_5001	Candida auris	species	Candida auris	species
Candida_auris_ATCC_MYA_5002	Candida auris	species	Candida auris	species
Candida_auris_ATCC_MYA_5003	Candida auris	species	Candida auris	species
Candida_dubliniensis_ATCC_MYA_577	Candida dubliniensis	species	Candida dubliniensis	species
Candida_dubliniensis_CD36_ATCC_MYA_646	Candida dubliniensis	species	Candida dubliniensis	species
Candida_glabrata_ATCC_15545	Candida glabrata	species	Candida glabrata	species
Candida_glabrata_ATCC_2001	Candida glabrata	species	Candida glabrata	species
Candida_glabrata_ATCC_36909	Candida glabrata	species	Candida glabrata	species
Candida_glabrata_ATCC_MYA_2950	Candida glabrata	species	Candida glabrata	species
Candida_metapsilosis_ATCC_96144	Candida	genus	NA	NA
Candida_parapsilosis_ATCC_22019	Candida parapsilosis	species	Candida parapsilosis	species
Candida_parapsilosis_ATCC_90018	Candida parapsilosis	species	Candida parapsilosis	species
Candida_parapsilosis_ATCC_MYA_4646	Candida parapsilosis	species	Candida parapsilosis	species
Candida_saitoana_ATCC_62894	Candida	genus	NA	NA
Candida_tropicalis_ATCC_66029	Candida tropicalis	species	Candida tropicalis	species
Candida_tropicalis_ATCC_750	Candida tropicalis	species	Candida tropicalis	species
Candida_tropicalis_ATCC_9968	Candida tropicalis	species	Candida tropicalis	species
Chaetomium_globosum_CBS_148_51_ATCC_6205	Chaetomium globosum	species	Chaetomium globosum	species
Clavispora_lusitaniae_ATCC_34449	Clavispora lusitaniae	species	Clavispora lusitaniae	species
Clavispora_lusitaniae_ATCC_42720	Clavispora lusitaniae	species	Clavispora lusitaniae	species
Cryptococcus_gattii_VGI_ATCC_34877	Cryptococcus gattii VGI	species	Cryptococcus	genus
Cryptococcus_gattii_VGI_ATCC_MYA_4093	Cryptococcus gattii VGI	species	NA	NA
Cryptococcus_gattii_VGI_ATCC_MYA_4094	Cryptococcus gattii VGI	species	NA	NA
Cryptococcus_gattii_VGI_ATCC_MYA_4563	Cryptococcus gattii VGI	species	NA	NA
Cryptococcus_gattii_WM276_ATCC_MYA_4071	Cryptococcus gattii VGI	species	Cryptococcus gattii VGI	species
Cryptococcus_neoformans_ATCC_66031	Cryptococcus neoformans	species	Cryptococcus	genus
Cryptococcus_neoformans_ATCC_90112	Cryptococcus neoformans	species	Cryptococcus neoformans	species
Cryptococcus_neoformans_ATCC_MYA_4566	Cryptococcus neoformans	species	Cryptococcus neoformans	species
Cryptococcus_neoformans_ATCC_MYA_4567	Cryptococcus neoformans	species	Cryptococcus	genus
Cryptococcus_neoformans_var_grubii_H99_ATCC_208821	Cryptococcus neoformans	species	Cryptococcus neoformans	species
Cryptococcus_neoformans_var_neoformans_JEC21_ATCC_MYA_565	Cryptococcus neoformans	species	Cryptococcus neoformans	species
Cutaneotrichosporon_dermatis_ATCC_204094	Cutaneotrichosporon	genus	NA	NA
Cutaneotrichosporon_oleaginosum_ATCC_20509	Cutaneotrichosporon oleaginosum	species	Cutaneotrichosporon oleaginosum	species
Dactylellina_leptospora_ATCC_MYA_4126	NA	NA	NA	NA
Debaryomyces_hansenii_ATCC_36239	Debaryomyces hansenii	species	Debaryomyces hansenii	species
Diutina_rugosa_ATCC_10571	NA	NA	NA	NA
Epidermophyton_floccosum_ATCC_9646	NA	NA	NA	NA
Eremothecium_gossypii_ATCC_10895	Eremothecium gossypii	species	Eremothecium gossypii	species
Exophiala_dermatitidis_ATCC_34100	Exophiala dermatitidis	species	Exophiala dermatitidis	species
Filobasidium_magnum_ATCC_20918	Filobasidium	genus	NA	NA
Fusarium_keratoplasticum_ATCC_36031	Fusarium	genus	Fusarium	genus
Fusarium_oxysporum_ATCC_48112	Fusarium oxysporum	species	Fusarium oxysporum	species
Fusarium_oxysporum_ATCC_MYA_1198	Fusarium oxysporum	species	Fusarium oxysporum	species
Fusarium_solani_ATCC_201839	Fusarium solani	species	NA	NA
Glarea_lozoyensis_ATCC_74030	Glarea lozoyensis	species	Glarea lozoyensis	species
Hyphozyma_sp_ATCC_20624	NA	NA	NA	NA
Hyphozyma_variabilis_ATCC_66751	NA	NA	NA	NA
Hyphozyma_variabilis_ATCC_66752	NA	NA	NA	NA
Kazachstania_servazzii_ATCC_58439	Kazachstania	genus	NA	NA
Kluyveromyces_lactis_ATCC_8585	Kluyveromyces lactis	species	Kluyveromyces lactis	species
Kluyveromyces_marxianus_ATCC_4135	Kluyveromyces marxianus	species	Kluyveromyces marxianus	species
Kluyveromyces_marxianus_ATCC_66028	Kluyveromyces marxianus	species	Kluyveromyces marxianus	species
Kluyveromyces_marxianus_ATCC_8553	Kluyveromyces marxianus	species	Kluyveromyces marxianus	species
Kluyveromyces_marxianus_ATCC_8554	Kluyveromyces marxianus	species	Kluyveromyces marxianus	species
Komagataella_pastoris_ATCC_28485	Komagataella	genus	NA	NA
Komagataella_phaffii_ATCC_20864	Komagataella phaffii	species	Komagataella phaffii	species
Komagataella_phaffii_ATCC_76273	Komagataella phaffii	species	Komagataella phaffii	species
Lachancea_kluyveri_ATCC_58438	Lachancea	genus	NA	NA
Lachancea_thermotolerans_CBS_6340_ATCC_56472	Lachancea thermotolerans	species	Lachancea thermotolerans	species
Lachancea_waltii_ATCC_56500	Lachancea	genus	NA	NA
Lodderomyces_elongisporus_NRRL_YB_4239_ATCC_11503	Lodderomyces elongisporus	species	Lodderomyces elongisporus	species
Lomentospora_prolificans_ATCC_64913	NA	NA	NA	NA
Magnusiomyces_capitatus_ATCC_28576	NA	NA	NA	NA
Malassezia_globosa_CBS_7966_ATCC_MYA_4612	Malassezia globosa	species	Malassezia globosa	species
Malassezia_pachydermatis_ATCC_14522	Malassezia pachydermatis	species	Malassezia pachydermatis	species
Malassezia_sympodialis_ATCC_96803	Malassezia sympodialis	species	Malassezia sympodialis	species
Metarhizium_brunneum_ATCC_90448	Metarhizium	genus	NA	NA
Meyerozyma_caribbica_ATCC_28873	NA	NA	NA	NA
Meyerozyma_guilliermondii_ATCC_14242	Meyerozyma guilliermondii	species	Meyerozyma guilliermondii	species
Meyerozyma_guilliermondii_ATCC_6260_ATCC_6260	Meyerozyma guilliermondii	species	Meyerozyma guilliermondii	species
Millerozyma_farinosa_ATCC_MYA_4447	NA	NA	NA	NA
Naumovozyma_castellii_CBS_4309_ATCC_76901	Naumovozyma castellii	species	Naumovozyma castellii	species
Neurospora_crassa_ATCC_MYA_4619	Neurospora crassa	species	Neurospora crassa	species
Ogataea_parapolymorpha_ATCC_26012	Ogataea parapolymorpha	species	Ogataea parapolymorpha	species
Ogataea_polymorpha_ATCC_MYA_336	Ogataea polymorpha	species	Ogataea polymorpha	species
Paecilomyces_variotii_ATCC_26820	NA	NA	NA	NA
Papiliotrema_flavescens_ATCC_10668	NA	NA	NA	NA
Papiliotrema_laurentii_ATCC_18803	NA	NA	NA	NA
Paracoccidioides_lutzii_Pb01_ATCC_MYA_826	Paracoccidioides	genus	NA	NA
Penicillium_chrysogenum_ATCC_10106	Penicillium	genus	Penicillium	genus
Penicillium_citrinum_ATCC_9849	Penicillium	genus	NA	NA
Penicillium_roqueforti_ATCC_10110	Penicillium roqueforti	species	Penicillium roqueforti	species
Penicillium_rubens_ATCC_11709	Penicillium rubens	species	Penicillium rubens	species
Penicillium_rubens_ATCC_9478	Penicillium rubens	species	Penicillium rubens	species
Penicillium_rubens_Wisconsin_54_1255_ATCC_28089	Penicillium rubens	species	Penicillium rubens	species
Pichia_kudriavzevii_ATCC_14243	Pichia kudriavzevii	species	Pichia kudriavzevii	species
Pichia_kudriavzevii_ATCC_32196	Pichia kudriavzevii	species	Pichia kudriavzevii	species
Pichia_kudriavzevii_ATCC_6258	Pichia kudriavzevii	species	Pichia kudriavzevii	species
Pichia_manshurica_ATCC_62402	Pichia	genus	NA	NA
Pichia_membranifaciens_ATCC_16046	Pichia	genus	NA	NA
Pseudogymnoascus_destructans_20631_21_ATCC_MYA_4855	Pseudogymnoascus destructans	species	Pseudogymnoascus destructans	species
Purpureocillium_lilacinum_ATCC_10114	Purpureocillium lilacinum	species	Purpureocillium lilacinum	species
Rhizopus_arrhizus_ATCC_9363	Rhizopus	genus	NA	NA
Rhodotorula_mucilaginosa_ATCC_9449	Rhodotorula	genus	NA	NA
Rhodotorula_toruloides_ATCC_204091	Rhodotorula toruloides	species	Rhodotorula	genus
Saccharomyces_bayanus_ATCC_76518	Saccharomyces	genus	NA	NA
Saccharomyces_cerevisiae_ATCC_18824	Saccharomyces cerevisiae	species	Saccharomyces cerevisiae	species
Saccharomyces_cerevisiae_ATCC_200585	Saccharomyces cerevisiae	species	Saccharomyces cerevisiae	species
Saccharomyces_cerevisiae_ATCC_208352	Saccharomyces cerevisiae	species	Saccharomyces cerevisiae	species
Saccharomyces_cerevisiae_ATCC_20893	Saccharomyces cerevisiae	species	Saccharomyces cerevisiae	species
Saccharomyces_cerevisiae_ATCC_9080	Saccharomyces cerevisiae	species	Saccharomyces cerevisiae	species
Saccharomyces_cerevisiae_ATCC_9763	Saccharomyces cerevisiae	species	Saccharomyces cerevisiae	species
Saccharomyces_cerevisiae_ATCC_MYA_3666	Saccharomyces cerevisiae	species	Saccharomyces cerevisiae	species
Saccharomyces_cerevisiae_ATCC_MYA_4941	Saccharomyces cerevisiae	species	Saccharomyces cerevisiae	species
Saccharomyces_cerevisiae_BY4741_ATCC_201388	Saccharomyces cerevisiae	species	Saccharomyces cerevisiae	species
Saccharomyces_cerevisiae_BY4743_ATCC_201390	Saccharomyces cerevisiae	species	Saccharomyces cerevisiae	species
Saccharomyces_cerevisiae_S288C_ATCC_204508	Saccharomyces cerevisiae	species	Saccharomyces cerevisiae	species
Saccharomyces_kudriavzevii_IFO_1802_ATCC_MYA_4449	Saccharomyces	genus	NA	NA
Saccharomyces_mikatae_IFO_1815_ATCC_MYA_4448	Saccharomyces	genus	NA	NA
Schizochytrium_sp_ATCC_20888	NA	NA	NA	NA
Schizosaccharomyces_pombe_972h_ATCC_24843	Schizosaccharomyces pombe	species	Schizosaccharomyces pombe	species
Schizosaccharomyces_pombe_ATCC_26189	Schizosaccharomyces pombe	species	Schizosaccharomyces pombe	species
Sclerotinia_sclerotiorum_ATCC_18683	Sclerotinia sclerotiorum	species	Sclerotinia sclerotiorum	species
Sodiomyces_alcalophilus_ATCC_90507	NA	NA	NA	NA
Starmerella_geochares_ATCC_36852	NA	NA	NA	NA
Symbiotaphrina_lignicola_ATCC_96294	NA	NA	NA	NA
Talaromyces_marneffei_ATCC_18224_ATCC_18224	Talaromyces marneffei	species	Talaromyces marneffei	species
Talaromyces_pinophilus_ATCC_11797	Talaromyces	genus	NA	NA
Tetrapisispora_phaffii_ATCC_24235	NA	NA	NA	NA
Tolypocladium_inflatum_NRRL8044_ATCC_34921	NA	NA	NA	NA
Torulaspora_delbrueckii_ATCC_10662	Torulaspora delbrueckii	species	Torulaspora delbrueckii	species
Trichoderma_reesei_QM6a_ATCC_13631	Trichoderma reesei	species	Trichoderma reesei	species
Trichoderma_reesei_QM9414_ATCC_26921	Trichoderma reesei	species	Trichoderma reesei	species
Trichoderma_virens_ATCC_9645	Trichoderma virens	species	Trichoderma virens	species
Trichophyton_interdigitale_ATCC_9533	Trichophyton	genus	NA	NA
Trichophyton_mentagrophytes_ATCC_18748	Trichophyton	genus	NA	NA
Trichophyton_tonsurans_ATCC_28942	Trichophyton	genus	NA	NA
Trichophyton_violaceum_ATCC_24787	Trichophyton	genus	NA	NA
Trichophyton_violaceum_ATCC_28944	Trichophyton	genus	NA	NA
Trichosporon_asahii_ATCC_201110	Trichosporon asahii	species	Trichosporon asahii	species
Vanderwaltozyma_polyspora_ATCC_22028	NA	NA	NA	NA
Vanrija_humicola_ATCC_9949	NA	NA	NA	NA
Wickerhamomyces_anomalus_ATCC_20257	Wickerhamomyces anomalus	species	Wickerhamomyces anomalus	species
Yarrowia_lipolytica_ATCC_18942	Yarrowia lipolytica	species	Yarrowia lipolytica	species
Yarrowia_lipolytica_ATCC_201089	Yarrowia lipolytica	species	Yarrowia lipolytica	species
Yarrowia_lipolytica_ATCC_20114	Yarrowia lipolytica	species	Yarrowia lipolytica	species
Yarrowia_lipolytica_ATCC_201847	Yarrowia lipolytica	species	Yarrowia lipolytica	species
Yarrowia_lipolytica_ATCC_20346	Yarrowia lipolytica	species	Yarrowia lipolytica	species
Yarrowia_lipolytica_ATCC_20362	Yarrowia lipolytica	species	Yarrowia lipolytica	species
Yarrowia_lipolytica_ATCC_20390	Yarrowia lipolytica	species	Yarrowia lipolytica	species
Yarrowia_lipolytica_ATCC_20460	Yarrowia lipolytica	species	Yarrowia lipolytica	species
Yarrowia_lipolytica_ATCC_20496	Yarrowia lipolytica	species	Yarrowia lipolytica	species
Yarrowia_lipolytica_ATCC_32341	Yarrowia lipolytica	species	Yarrowia lipolytica	species
Yarrowia_lipolytica_ATCC_32342	Yarrowia lipolytica	species	Yarrowia lipolytica	species
Yarrowia_lipolytica_ATCC_34922	Yarrowia lipolytica	species	Yarrowia lipolytica	species
Yarrowia_lipolytica_ATCC_42281	Yarrowia lipolytica	species	Yarrowia lipolytica	species
Yarrowia_lipolytica_ATCC_46482	Yarrowia lipolytica	species	Yarrowia lipolytica	species
Yarrowia_lipolytica_ATCC_46483	Yarrowia lipolytica	species	Yarrowia lipolytica	species
Yarrowia_lipolytica_ATCC_48436	Yarrowia lipolytica	species	Yarrowia lipolytica	species
Yarrowia_lipolytica_ATCC_62385	Yarrowia lipolytica	species	Yarrowia lipolytica	species
Yarrowia_lipolytica_ATCC_76598	Yarrowia lipolytica	species	Yarrowia lipolytica	species
Yarrowia_lipolytica_ATCC_MYA_2613	Yarrowia lipolytica	species	Yarrowia lipolytica	species
Zygosaccharomyces_bailii_ATCC_8766	Zygosaccharomyces	genus	NA	NA
Zygosaccharomyces_rouxii_ATCC_28253	Zygosaccharomyces rouxii	species	Zygosaccharomyces rouxii	species

## Sheet: Table S6. Clade typing Validati
Supplementary Table 6. TheiaEuk Clade typing results for isolates previously described by Chow et al. (https://doi.org/10.1128/mBio.03364-19)
The originating study which published whole genome sequencing data for the isolate is indicated in “Originating Study” with the associated SRA accession. The clade assigned by Chow et al is indicated in “Published Clade”. The results from TheiaEuk including clade, taxonomic assignment from GAMBIT, and assembly length from Quast are in “TheiaEuk clade type”, “TheiaEuk gambit_predicted_taxon”, and …
Originating Study	SRA Accession	Published Sample Name	Published Clade	TheiaEuk clade_type	TheiaEuk gambit_predicted_taxon	TheiaEuk assembly_length
Rhodes 2018	ERR2299870	15B10	I	Clade1	Candida auris	12255458
Rhodes 2018	ERR2299868	15B5	I	Clade1	Candida auris	12238272
Rhodes 2018	ERR2299869	15B6	I	Clade1	Candida auris	12191320
Rhodes 2018	ERR2299871	16B12	I	Clade1	Candida auris	12204699
Rhodes 2018	ERR2299872	16B13	I	Clade1	Candida auris	12235562
Rhodes 2018	ERR2299876	16B15a	I	Clade1	Candida auris	12234311
Rhodes 2018	ERR2299879	16B16	I	Clade1	Candida auris	11782315
Rhodes 2018	ERR2299875	16B18	I	Clade1	Candida auris	12194410
Rhodes 2018	ERR2299878	16B20	I	Clade1	Candida auris	12241284
Rhodes 2018	ERR2299880	16B21	I	Clade1	Candida auris	12240733
Rhodes 2018	ERR2299881	16B22a	I	Clade1	Candida auris	12244773
Rhodes 2018	ERR2299882	16B24a	I	Clade1	Candida auris	12244934
Rhodes 2018	ERR2299884	16B24b	I	Clade1	Candida auris	12230921
Rhodes 2018	ERR2299887	16B26	I	Clade1	Candida auris	12240830
Rhodes 2018	ERR2299893	16B30	I	Clade1	Candida auris	12207651
Rhodes 2018	ERR2299894	16B31	I	Clade1	Candida auris	12207944
Rhodes 2018	ERR2299877	16I17	I	Clade1	Candida auris	12191615
Rhodes 2018	ERR2299886	16I27a	I	Clade1	Candida auris	17832756
Rhodes 2018	ERR2299874	16I29a	I	Clade1	Candida auris	12243094
Rhodes 2018	ERR2299873	16I29b	I	Clade1	Candida auris	12215489
Rhodes 2018	ERR2299889	16I30	I	Clade1	Candida auris	12247949
Rhodes 2018	ERR2299891	16I33	I	Clade1	Candida auris	12204360
Rhodes 2018	ERR2299892	16I34	I	Clade1	Candida auris	12210671
Chow 2020	SRR10461267	AA-194	III	Clade3	Candida auris	12003005
Chow 2020	SRR10461266	AA-200	III	Clade3	Candida auris	12030966
Chow 2020	SRR10461265	AA-214	III	Clade3	Candida auris	12005791
Lockhart 2017	SRR3883426	B11096	I	Clade1	Candida auris	12236707
Lockhart 2017	SRR3883427	B11097	I	Clade1	Candida auris	12256013
Lockhart 2017	SRR3883438	B11098	I	Clade1	Candida auris	12239486
Lockhart 2017	SRR3883449	B11099	I	Clade1	Candida auris	12243059
Lockhart 2017	SRR3883460	B11101	I	Clade1	Candida auris	12251786
Lockhart 2017	SRR3883471	B11103	I	Clade1	Candida auris	12254602
Lockhart 2017	SRR3883472	B11105	I	Clade1	Candida auris	12257038
Lockhart 2017	SRR3883473	B11112	I	Clade1	Candida auris	12261862
Lockhart 2017	SRR3883474	B11113	I	Clade1	Candida auris	12255438
Lockhart 2017	SRR3883428	B11114	I	Clade1	Candida auris	12251690
Lockhart 2017	SRR3883429	B11115	I	Clade1	Candida auris	12248009
Lockhart 2017	SRR3883430	B11116	I	Clade1	Candida auris	12238126
Lockhart 2017	SRR3883431	B11117	I	Clade1	Candida auris	12252994
Lockhart 2017	SRR3883434	B11200	I	Clade1	Candida auris	12261131
Lockhart 2017	SRR3883435	B11201	I	Clade1	Candida auris	12259210
Lockhart 2017	SRR3883436	B11205	I	Clade1	Candida auris	12261062
Lockhart 2017	SRR3883437	B11206	I	Clade1	Candida auris	12255884
Lockhart 2017	SRR3883439	B11207	I	Clade1	Candida auris	12254684
Lockhart 2017	SRR3883441	B11209	I	Clade1	Candida auris	12252105
Lockhart 2017	SRR3883442	B11210	I	Clade1	Candida auris	12251810
Lockhart 2017	SRR3883443	B11212	I	Clade1	Candida auris	12251755
Lockhart 2017	SRR3883444	B11213	I	Clade1	Candida auris	12261384
Lockhart 2017	SRR3883445	B11214	I	Clade1	Candida auris	12248658
Lockhart 2017	SRR3883446	B11215	I	Clade1	Candida auris	12254076
Lockhart 2017	SRR3883447	B11216	I	Clade1	Candida auris	12250272
Lockhart 2017	SRR3883448	B11217	I		Candida/Metschnikowiaceae	24441106
Lockhart 2017	SRR3883450	B11218	I		Candida/Metschnikowiaceae	24479341
Lockhart 2017	SRR3883452	B11220	II	Clade2	Candida auris	12002768
Lockhart 2017	SRR3883453	B11221	III	Clade3	Candida auris	12279478
Lockhart 2017	SRR3883454	B11222	III	Clade3	Candida auris	12279391
Lockhart 2017	SRR3883455	B11223	III	Clade3	Candida auris	12277108
Lockhart 2017	SRR3883456	B11224	III	Clade3	Candida auris	12266945
Lockhart 2017	SRR3883457	B11225	III	Clade3	Candida auris	12239980
Lockhart 2017	SRR3883458	B11226	III	Clade3	Candida auris	12265402
Lockhart 2017	SRR3883459	B11227	III	Clade3	Candida auris	12219820
Lockhart 2017	SRR3883461	B11228	III	Clade3	Candida auris	12273025
Lockhart 2017	SRR3883462	B11229	III	Clade3	Candida auris	12244892
Lockhart 2017	SRR3883463	B11230	III	Clade3	Candida auris	12247844
Escandon 2018	SRR7140008	B11777	IV	Clade4	Candida auris	12228550
Escandon 2018	SRR7140031	B11780	IV	Clade4	Candida auris	12234675
Escandon 2018	SRR7140033	B11781	IV	Clade4	Candida auris	12222740
Escandon 2018	SRR7140067	B11782	IV	Clade4	Candida auris	12195205
Escandon 2018	SRR7140012	B11787	IV	Clade4	Candida auris	12208413
Escandon 2018	SRR7140041	B11788	IV	Clade4	Candida auris	12228777
Escandon 2018	SRR7140070	B11791	IV	Clade4	Candida auris	12247630
Escandon 2018	SRR7140071	B11793	IV	Clade4	Candida auris	12216631
Escandon 2018	SRR7140055	B11794	IV	Clade4	Candida auris	12222911
Chow 2020	SRR10461264	B11796	IV	Clade4	Candida auris	12222508
Escandon 2018	SRR7140004	B11799	IV	Clade4	Candida auris	12250796
Escandon 2018	SRR7140077	B11802	IV	Clade4	Candida auris	12228531
Escandon 2018	SRR7140075	B11805	IV	Clade4	Candida auris	12229397
Escandon 2018	SRR7140016	B11806	IV	Clade4	Candida auris	12230340
Escandon 2018	SRR7140080	B11807	IV	Clade4	Candida auris	12223190
Chow 2020	SRS5709017	B11808	II	Could not access reads from SRA	Could not access reads from SRA	Could not access reads from SRA
Chow 2020	SRS5709018	B11809	II	Could not access reads from SRA	Could not access reads from SRA	Could not access reads from SRA
Chow 2018	SRR7909374	B11810	I	Clade1	Candida auris	12347315
Chow 2018	SRR7909220	B11843	IV	Clade4	Candida auris	12246061
Escandon 2018	SRR7140078	B11844	IV	Clade4	Candida auris	12247150
Escandon 2018	SRR7140064	B11846	IV	Clade4	Candida auris	12235422
Escandon 2018	SRR7140065	B11848	IV	Clade4	Candida auris	12241657
Escandon 2018	SRR7140039	B11850	IV	Clade4	Candida auris	12244190
Escandon 2018	SRR7140009	B11852	IV	Clade4	Candida auris	12242407
Chow 2020	SRR10461261	B11854	IV	Clade4	Candida auris	12241774
Chow 2020	SRR10461260	B11855	IV	Clade4	Candida auris	12246951
Escandon 2018	SRR7140054	B11856	IV	Clade4	Candida auris	12239706
Chow 2018	SRR7909137	B11858	I	Clade1	Candida auris	12275442
Chow 2018	SRR7909398	B11878	I	Clade1	Candida auris	12274170
Chow 2020	SRR10461259	B11892	IV	Clade4	Candida auris	12228520
Chow 2020	SRR10461258	B11893	IV	Clade4	Candida auris	12223690
Chow 2020	SRR10461257	B11894	IV	Clade4	Candida auris	12224132
Chow 2020	SRR10461256	B11895	IV	Clade4	Candida auris	12227675
Chow 2020	SRR10461255	B11896	IV	Clade4	Candida auris	12225641
Chow 2020	SRR10461254	B11897	IV	Clade4	Candida auris	12224113
Chow 2020	SRR10461253	B12037	III	Clade3	Candida auris	12208202
Chow 2018	SRR7909203	B12041	I	Clade1	Candida auris	12275625
Chow 2018	SRR7909288	B12042	I	Clade1	Candida auris	12281964
Chow 2018	SRR7909185	B12043	II	Clade2	Candida auris	12014765
Chow 2018	SRR7909147	B12044	I	Clade1	Candida auris	12275611
Chow 2018	SRR7909162	B12045	I	Clade1	Candida auris	12288821
Chow 2018	SRR7909356	B12081	II	Clade2	Candida auris	12014125
Chow 2020	SRR10461252	B12094	IV	Clade4	Candida auris	12198147
Chow 2020	SRR10461251	B12095	IV	Clade4	Candida auris	12231006
Chow 2020	SRR10461250	B12096	IV	Clade4	Candida auris	12210976
Chow 2020	SRR10461249	B12097	IV	Clade4	Candida auris	12230272
Chow 2020	SRR10461248	B12098	IV	Clade4	Candida auris	12215989
Chow 2020	SRR10461247	B12099	IV	Clade4	Candida auris	12236900
Chow 2020	SRR10461246	B12100	IV	Clade4	Candida auris	12236232
Chow 2020	SRR10461183	B12101	IV	Clade4	Candida auris	12230894
Chow 2020	SRR10461182	B12102	IV	Clade4	Candida auris	12230672
Chow 2020	SRR10461181	B12103	IV	Clade4	Candida auris	12234003
Chow 2020	SRR10461180	B12104	IV	Clade4	Candida auris	12228828
Chow 2020	SRR10461179	B12106	IV	Clade4	Candida auris	12222484
Chow 2020	SRR10461178	B12107	IV	Clade4	Candida auris	11614000
Chow 2020	SRR10461177	B12114	IV	Clade4	Candida auris	12241791
Chow 2020	SRR10461176	B12116	IV	Clade4	Candida auris	12242566
Chow 2020	SRR10461175	B12118	IV	Clade4	Candida auris	12246628
Chow 2020	SRR10461174	B12119	IV	Clade4	Candida auris	12235163
Chow 2020	SRR10461173	B12120	IV	Clade4	Candida auris	12235459
Chow 2020	SRR10461172	B12121	IV	Clade4	Candida auris	12240772
Chow 2020	SRR10461171	B12122	IV	Clade4	Candida auris	12236322
Chow 2020	SRR10461170	B12123	IV	Clade4	Candida auris	12246034
Chow 2020	SRR10461169	B12124	IV	Clade4	Candida auris	12287568
Chow 2020	SRR10461168	B12125	IV	Clade4	Candida auris	12272659
Chow 2020	SRR10461167	B12130	IV	Clade4	Candida auris	12246969
Chow 2020	SRR10461166	B12131	IV	Clade4	Candida auris	12275707
Chow 2020	SRR10461165	B12133	IV	Clade4	Candida auris	12259276
Chow 2020	SRR10461164	B12134	IV	Clade4	Candida auris	12233367
Chow 2020	SRR10461163	B12135	IV	Clade4	Candida auris	12224691
Chow 2020	SRR10461137	B12136	IV	Clade4	Candida auris	12245744
Chow 2020	SRR10461136	B12137	IV	Clade4	Candida auris	12227664
Chow 2020	SRR10461135	B12138	IV	Clade4	Candida auris	12234174
Chow 2020	SRR10461134	B12142	IV	Clade4	Candida auris	12217300
Chow 2020	SRR10461133	B12144	IV	Clade4	Candida auris	12221986
Chow 2020	SRR10461132	B12146	IV	Clade4	Candida auris	12232758
Chow 2020	SRR10461131	B12148	IV	Clade4	Candida auris	12226029
Chow 2020	SRR10461130	B12150	IV	Clade4	Candida auris	12242864
Chow 2020	SRR10461129	B12153	IV	Clade4	Candida auris	12240605
Chow 2020	SRR10461128	B12154	IV	Clade4	Candida auris	12250202
Chow 2020	SRR10461127	B12155	IV	Clade4	Candida auris	12248119
Chow 2020	SRR10461126	B12157	IV	Clade4	Candida auris	12234399
Chow 2020	SRR10461125	B12160	IV	Clade4	Candida auris	12244779
Chow 2020	SRR10461124	B12161	IV	Clade4	Candida auris	12233428
Chow 2020	SRR10461123	B12162	IV	Clade4	Candida auris	12238193
Chow 2020	SRR10461122	B12165	IV	Clade4	Candida auris	12241620
Chow 2020	SRR10461121	B12166	IV	Clade4	Candida auris	12239078
Chow 2020	SRR10461120	B12167	IV	Clade4	Candida auris	12240136
Chow 2020	SRR10461119	B12168	IV	Clade4	Candida auris	12243743
Chow 2020	SRR10461118	B12169	IV	Clade4	Candida auris	12244294
Chow 2020	SRR10461206	B12171	IV	Clade4	Candida auris	12230232
Chow 2020	SRR10461204	B12172	IV	Clade4	Candida auris	12233308
Chow 2020	SRR10461203	B12175	IV	Clade4	Candida auris	12201598
Chow 2020	SRR10461202	B12176	IV	Clade4	Candida auris	12228362
Chow 2020	SRR10461201	B12177	IV	Clade4	Candida auris	12247529
Chow 2020	SRR10461200	B12178	IV	Clade4	Candida auris	12237058
Chow 2020	SRR10461199	B12179	IV	Clade4	Candida auris	12244001
Chow 2020	SRR10461198	B12181	IV	Clade4	Candida auris	12241190
Chow 2020	SRR10461197	B12182	IV	Clade4	Candida auris	12223094
Chow 2020	SRR10461196	B12183	IV	Clade4	Candida auris	11986119
Chow 2020	SRR10461195	B12186	IV	Clade4	Candida auris	12216874
Chow 2020	SRR10461194	B12187	IV	Clade4	Candida auris	12240697
Chow 2020	SRR10461193	B12188	IV	Clade4	Candida auris	12227000
Chow 2020	SRR10461192	B12244	IV	Clade4	Candida auris	12230905
Chow 2020	SRR10461191	B12272	IV	Clade4	Candida auris	12232852
Chow 2020	SRR10461190	B12277	IV	Clade4	Candida auris	12240403
Chow 2020	SRR10461189	B12279	IV	Clade4	Candida auris	12233004
Chow 2020	SRR10461188	B12284	IV	Clade4	Candida auris	12229221
Escandon 2018	SRR7140047	B12287	IV	Clade4	Candida auris	12222709
Escandon 2018	SRR7140059	B12289	IV	Clade4	Candida auris	12228288
Escandon 2018	SRR7140042	B12290	IV	Clade4	Candida auris	12216620
Escandon 2018	SRR7140058	B12292	IV	Clade4	Candida auris	12229159
Escandon 2018	SRR7140025	B12295	IV	Clade4	Candida auris	12232732
Escandon 2018	SRR7140038	B12296	IV	Clade4	Candida auris	12235595
Escandon 2018	SRR7140043	B12298	IV	Clade4	Candida auris	12228252
Escandon 2018	SRR7140010	B12299	IV	Clade4	Candida auris	12230848
Escandon 2018	SRR7140030	B12303	IV	Clade4	Candida auris	12237385
Escandon 2018	SRR7140044	B12304	IV	Clade4	Candida auris	12225811
Escandon 2018	SRR7140007	B12310	IV	Clade4	Candida auris	12229667
Escandon 2018	SRR7140020	B12311	IV	Clade4	Candida auris	12223990
Escandon 2018	SRR7140068	B12312	IV	Clade4	Candida auris	12226934
Escandon 2018	SRR7140076	B12315	IV		Candida/Metschnikowiaceae	24451698
Escandon 2018	SRR7140081	B12319	IV	Clade4	Candida auris	12224966
Escandon 2018	SRR7140072	B12322	IV	Clade4	Candida auris	12231653
Escandon 2018	SRR7140014	B12323	IV	Clade4	Candida auris	12232849
Escandon 2018	SRR7140037	B12329	IV	Clade4	Candida auris	12234967
Escandon 2018	SRR7140026	B12331	IV	Clade4	Candida auris	12229820
Escandon 2018	SRR7140028	B12336	IV	Clade4	Candida auris	12228571
Escandon 2018	SRR7140018	B12342	IV	Clade4	Candida auris	12220646
Chow 2018	SRR7909232	B12357	I	Clade1	Candida auris	12270501
Chow 2018	SRR7909144	B12359	I	Clade1	Candida auris	12269171
Chow 2018	SRR7909221	B12388	IV	Clade4	Candida auris	12239476
Chow 2018	SRR7909405	B12406	IV	Clade4	Candida auris	12216488
Chow 2020	SRR10461187	B12421	I	Clade1	Candida auris	12280104
Chow 2018	SRR7909176	B12423	I	Clade1	Candida auris	12276862
Chow 2018	SRR7909302	B12489	I	Clade1	Candida auris	12263374
Chow 2018	SRR7909396	B12491	I	Clade1	Candida auris	12263839
Chow 2018	SRR7909371	B12531	I	Clade1	Candida auris	12242369
Chow 2018	SRR7909146	B12536	I	Clade1	Candida auris	12235998
Chow 2018	SRR7909237	B12550	I	Clade1	Candida auris	12282385
Chow 2018	SRR7909399	B12551	I	Clade1	Candida auris	12262078
Chow 2018	SRR7909192	B12552	I	Clade1	Candida auris	12270682
Chow 2018	SRR7909133	B12553	I	Clade1	Candida auris	12261733
Chow 2018	SRR7909177	B12554	I	Clade1	Candida auris	12274163
Chow 2018	SRR7909183	B12555	I	Clade1	Candida auris	12263870
Chow 2018	SRR7909321	B12576	I		NA	24442783
Chow 2018	SRR7909259	B12607	I	Clade1	Candida auris	12285914
Chow 2018	SRR7909359	B12631	III	Clade3	Candida auris	12195406
Chow 2018	SRR7909421	B12667	I	Clade1	Candida auris	12233040
Chow 2018	SRR7909199	B12672	I	Clade1	Candida auris	12187382
Chow 2018	SRR7909134	B12734	I	Clade1	Candida auris	12219173
Chow 2018	SRR7909340	B12735	I	Clade1	Candida auris	12209424
Chow 2018	SRR7909166	B12749	I	Clade1	Candida auris	12260606
Chow 2018	SRR7909420	B12779	I	Clade1	Candida auris	12256112
Chow 2020	SRR10461186	B12802	I	Clade1	Candida auris	12275546
Chow 2018	SRR7909339	B12807	I	Clade1	Candida auris	12269808
Chow 2018	SRR7909285	B12830	I	Clade1	Candida auris	12276854
Chow 2018	SRR7909379	B12837	I	Clade1	Candida auris	12279721
Chow 2018	SRR7909293	B12874	I	Clade1	Candida auris	12258876
Chow 2018	SRR7909357	B12938	IV	Clade4	Candida auris	12203384
Chow 2018	SRR7909187	B12943	I	Clade1	Candida auris	12254346
Chow 2018	SRR7909208	B12975	I	Clade1	Candida auris	12251241
Chow 2020	SRR10461185	B13274	I	Clade1	Candida auris	12220209
Chow 2020	SRR10461184	B13276	I	Clade1	Candida auris	12288124
Chow 2020	SRR10461162	B13277	I	Clade1	Candida auris	12287224
Chow 2020	SRR10461161	B13279	I	Clade1	Candida auris	12288110
Chow 2020	SRR10461160	B13282	I	Clade1	Candida auris	12272131
Chow 2018	SRR7909249	B13343	I	Clade1	Candida auris	12269546
Chow 2020	SRR10461159	B13463	II	Clade2	Candida auris	12013817
Chow 2020	SRR10461158	B13464	I	Clade1	Candida auris	12184165
Chow 2018	SRR7909394	B13520	I	Clade1	Candida auris	12276827
Chow 2018	SRR7909346	B13696	I	Clade1	Candida auris	12279671
Chow 2020	SRR10461157	B13916	I	Clade1	Candida auris	12246410
Chow 2020	SRR10461156	B13917	I	Clade1	Candida auris	12207901
Chow 2020	SRR10461155	B13999	I	Clade1	Candida auris	12258623
Chow 2020	SRR10461154	B14000	I	Clade1	Candida auris	12254465
Chow 2020	SRR10461153	B14126	I	Clade1	Candida auris	12247212
Chow 2020	SRR10461152	B14146	I	Clade1	Candida auris	12279083
Chow 2020	SRR10461151	B14147	I	Clade1	Candida auris	12284963
Chow 2020	SRR10461150	B14156	I	Clade1	Candida auris	12279061
Chow 2020	SRR10461149	B14165	I	Clade1	Candida auris	12279259
Chow 2020	SRR10461148	B14189	I	Clade1	Candida auris	12257813
Chow 2020	SRR10461147	B14308	II	Clade2	Candida auris	12032041
Chow 2020	SRR10852068	B16401	III	Clade1	Candida auris	12228226
Chow 2020	SRR10461146	B16404	III	Clade3	Candida auris	12264400
Chow 2020	SRR10461145	B16406	III	Clade3	Candida auris	12260975
Chow 2020	SRR10461144	B16410	III	Clade3	Candida auris	12259575
Chow 2020	SRR10461143	B16415	III	Clade3	Candida auris	12256185
Chow 2020	SRR10461142	B16417	III	Clade3	Candida auris	12259746
Chow 2020	SRR10461141	B16419	III	Clade3	Candida auris	12252358
Chow 2020	SRR10461140	B16421	I	Clade1	Candida auris	12222116
Chow 2020	SRR10461139	B16422	I	Clade1	Candida auris	12221119
Chow 2020	SRR10461138	B16424	III	Clade3	Candida auris	12225284
Chow 2020	SRR10461244	B16431	III	Clade3	Candida auris	12261218
Chow 2020	SRR10461211	B16432	III	Clade3	Candida auris	12268268
Chow 2020	SRR10461243	B16433	III	Clade3	Candida auris	12270867
Chow 2020	SRR10461242	B16436	III	Clade3	Candida auris	12271329
Chow 2020	SRR10461241	B16438	I	Clade1	Candida auris	12235793
Chow 2020	SRR10461240	B16439	III	Clade3	Candida auris	12273314
Chow 2020	SRR10461239	B16440	III	Clade3	Candida auris	12237578
Chow 2020	SRR10461238	B16441	III	Clade3	Candida auris	12262881
Chow 2020	SRR10461237	B16444	I	Clade1	Candida auris	12233326
Chow 2020	SRR10461236	B16445	III	Clade3	Candida auris	12273561
Chow 2020	SRR10461235	B16448	I	Clade1	Candida auris	12240328
Chow 2020	SRR10461234	B16451	III	Clade3	Candida auris	12273883
Chow 2020	SRR10461233	B16454	III	Clade3	Candida auris	12264722
Chow 2020	SRR10461232	B16457	III	Clade3	Candida auris	12274688
Chow 2020	SRR10461231	B16459	III	Clade3	Candida auris	12273893
Chow 2020	SRR10461230	B16461	III	Clade3	Candida auris	12275019
Chow 2020	SRR10461229	B16466	III	Clade3	Candida auris	12268264
Chow 2020	SRR10461228	B16467	III	Clade3	Candida auris	12264784
Chow 2020	SRR10461227	B16469	III	Clade3	Candida auris	12211350
Chow 2020	SRR10461226	B16472	I	Clade1	Candida auris	12233715
Chow 2020	SRR10461225	B16473	III	Clade3	Candida auris	12270308
Chow 2020	SRR10461224	B16477	I	Clade1	Candida auris	12234284
Chow 2020	SRR10461223	B16479	I	Clade1	Candida auris	12227631
Chow 2020	SRR10461222	B16481	III	Clade3	Candida auris	12275877
Chow 2020	SRR10461221	B16482	III	Clade3	Candida auris	12273045
Chow 2020	SRR10461220	B16484	III	Clade3	Candida auris	12268075
Chow 2020	SRR10461219	B16485	III	Clade3	Candida auris	12264616
Chow 2020	SRR10461218	B16487	I	Clade1	Candida auris	12232747
Chow 2020	SRR10461217	B16490	I	Clade1	Candida auris	12232313
Chow 2020	SRR10461216	B16491	III	Clade3	Candida auris	12270082
Chow 2020	SRR10461215	B16496	III	Clade3	Candida auris	12260699
Chow 2020	SRR10461214	B16503	I	Clade1	Candida auris	12235259
Chow 2020	SRR10461213	B16504	III	Clade3	Candida auris	12253033
Chow 2020	SRR10461212	B16507	III	Clade3	Candida auris	12239360
Chow 2020	SRR10461210	B16510	I	Clade1	Candida auris	12237337
Chow 2020	SRR10461209	B16511	I	Clade1	Candida auris	12224569
Chow 2020	SRR10461208	B16513	I	Clade1	Candida auris	12259305
Chow 2020	SRR10461207	B16514	III	Clade3	Candida auris	12287073
Chow 2020	SRR10461205	B16519	III	Clade3	Candida auris	12296657
Chow 2020	SRR10851769	B8441	I	Clade1	Candida auris	12283219
Heath 2019	SRR7657927	CA_S97	III	Clade3	Candida auris	12139703
Chow 2020	SRR10723348	CNRMA15-337	I	Clade1	Candida auris	12283742
Chow 2020	SRR10723347	CNRMA17-624	I	Clade1	Candida auris	12237543
Hamprecht 2019	SRR10292114	NRZ-2015-214	I	Clade1	Candida auris	12251473
Hamprecht 2019	SRR10292311	NRZ-2017-288	I	Clade1	Candida auris	12256633
Hamprecht 2019	SRR10292063	NRZ-2017-367	I	Clade1	Candida auris	12184605
Hamprecht 2019	SRR10277313	NRZ-2017-394-1	I	Clade1	Candida auris	12251854

## Sheet: Table S7. AMR Assessment
Supplementary Table 7. Mutations detected in antimicrobial resistance-associated genes (FKS1 and ERG11) for genomes with known variants.
The reference genomes used for variant calling analysis in TheiaEuk differ from those used in the original publications. As a result, mutations listed in the original publications are included in TheiaEuk's reference genomes in some instances and are responsible for any differences shown below.
SRA Accession	BioProject	DOI	Published Mutations ERG11	Published Mutations FKS1	TheiaEuk clade_type	TheiaEuk snippy_variants_hits	Note
SRR9316737	PRJNA549344	https://doi.org/10.1080/22221751.2021.1934557	-	-	Clade1	FKS1: "1 (synonymous_variant c.4302G>C p.Pro1434Pro; G:182 C:0)	Variant detected is a synonymous change that is not listed by publication
SRR9316720	PRJNA549344	https://doi.org/10.1080/22221751.2021.1934557	VF125AL (I74L)	-	Clade3	No variants identified in queried genes (FKS1,lanosterol.14-alpha.demethylase,uracil.phosphoribosyltransferase)	VF125AL substitution is present in TheiaEuk Clade 3 reference genome
SRR9316721	PRJNA549344	https://doi.org/10.1080/22221751.2021.1934557	VF125AL (I74L)	-	Clade3	No variants identified in queried genes (FKS1,lanosterol.14-alpha.demethylase,uracil.phosphoribosyltransferase)	VF125AL substitution is present in TheiaEuk Clade 3 reference genome
SRR9316722	PRJNA549344	https://doi.org/10.1080/22221751.2021.1934557	VF125AL (I74L)	-	Clade3	No variants identified in queried genes (FKS1,lanosterol.14-alpha.demethylase,uracil.phosphoribosyltransferase)	VF125AL substitution is present in TheiaEuk Clade 3 reference genome
SRR9316723	PRJNA549344	https://doi.org/10.1080/22221751.2021.1934557	VF125AL (I74L)	-	Clade3	No variants identified in queried genes (FKS1,lanosterol.14-alpha.demethylase,uracil.phosphoribosyltransferase)	VF125AL substitution is present in TheiaEuk Clade 3 reference genome
SRR9316724	PRJNA549344	https://doi.org/10.1080/22221751.2021.1934557	VF125AL (I74L)	-	Clade3	No variants identified in queried genes (FKS1,lanosterol.14-alpha.demethylase,uracil.phosphoribosyltransferase)	VF125AL substitution is present in TheiaEuk Clade 3 reference genome
SRR9316725	PRJNA549344	https://doi.org/10.1080/22221751.2021.1934557	VF125AL (I74L)	-	Clade3	No variants identified in queried genes (FKS1,lanosterol.14-alpha.demethylase,uracil.phosphoribosyltransferase)	VF125AL substitution is present in TheiaEuk Clade 3 reference genome
SRR9316726	PRJNA549344	https://doi.org/10.1080/22221751.2021.1934557	VF125AL (I74L)	-	Clade3	No variants identified in queried genes (FKS1,lanosterol.14-alpha.demethylase,uracil.phosphoribosyltransferase)	VF125AL substitution is present in TheiaEuk Clade 3 reference genome
SRR9316727	PRJNA549344	https://doi.org/10.1080/22221751.2021.1934557	VF125AL (I74L)	-	Clade3	No variants identified in queried genes (FKS1,lanosterol.14-alpha.demethylase,uracil.phosphoribosyltransferase)	VF125AL substitution is present in TheiaEuk Clade 3 reference genome
SRR9316728	PRJNA549344	https://doi.org/10.1080/22221751.2021.1934557	VF125AL (I74L)	-	Clade3	No variants identified in queried genes (FKS1,lanosterol.14-alpha.demethylase,uracil.phosphoribosyltransferase)	VF125AL substitution is present in TheiaEuk Clade 3 reference genome
SRR9316729	PRJNA549344	https://doi.org/10.1080/22221751.2021.1934557	VF125AL (I74L)	-	Clade3	No variants identified in queried genes (FKS1,lanosterol.14-alpha.demethylase,uracil.phosphoribosyltransferase)	VF125AL substitution is present in TheiaEuk Clade 3 reference genome
SRR9316734	PRJNA549344	https://doi.org/10.1080/22221751.2021.1934557	VF125AL (I74L)	-	Clade3	No variants identified in queried genes (FKS1,lanosterol.14-alpha.demethylase,uracil.phosphoribosyltransferase)	VF125AL substitution is present in TheiaEuk Clade 3 reference genome
SRR9316735	PRJNA549344	https://doi.org/10.1080/22221751.2021.1934557	VF125AL (I74L)	-	Clade3	No variants identified in queried genes (FKS1,lanosterol.14-alpha.demethylase,uracil.phosphoribosyltransferase)	VF125AL substitution is present in TheiaEuk Clade 3 reference genome
SRR9316736	PRJNA549344	https://doi.org/10.1080/22221751.2021.1934557	VF125AL (I74L)	-	Clade3	No variants identified in queried genes (FKS1,lanosterol.14-alpha.demethylase,uracil.phosphoribosyltransferase)	VF125AL substitution is present in TheiaEuk Clade 3 reference genome
SRR9316738	PRJNA549344	https://doi.org/10.1080/22221751.2021.1934557	VF125AL (I74L)	-	Clade3	No variants identified in queried genes (FKS1,lanosterol.14-alpha.demethylase,uracil.phosphoribosyltransferase)	VF125AL substitution is present in TheiaEuk Clade 3 reference genome
SRR9316739	PRJNA549344	https://doi.org/10.1080/22221751.2021.1934557	VF125AL (I74L)	-	Clade3	No variants identified in queried genes (FKS1,lanosterol.14-alpha.demethylase,uracil.phosphoribosyltransferase)	VF125AL substitution is present in TheiaEuk Clade 3 reference genome
SRR9316740	PRJNA549344	https://doi.org/10.1080/22221751.2021.1934557	VF125AL (I74L)	-	Clade3	No variants identified in queried genes (FKS1,lanosterol.14-alpha.demethylase,uracil.phosphoribosyltransferase)	VF125AL substitution is present in TheiaEuk Clade 3 reference genome
SRR9316741	PRJNA549344	https://doi.org/10.1080/22221751.2021.1934557	VF125AL (I74L)	-	Clade3	No variants identified in queried genes (FKS1,lanosterol.14-alpha.demethylase,uracil.phosphoribosyltransferase)	VF125AL substitution is present in TheiaEuk Clade 3 reference genome
SRR9316742	PRJNA549344	https://doi.org/10.1080/22221751.2021.1934557	VF125AL (I74L)	-	Clade3	No variants identified in queried genes (FKS1,lanosterol.14-alpha.demethylase,uracil.phosphoribosyltransferase)	VF125AL substitution is present in TheiaEuk Clade 3 reference genome
SRR9316743	PRJNA549344	https://doi.org/10.1080/22221751.2021.1934557	VF125AL (I74L)	-	Clade3	No variants identified in queried genes (FKS1,lanosterol.14-alpha.demethylase,uracil.phosphoribosyltransferase)	VF125AL substitution is present in TheiaEuk Clade 3 reference genome
SRR9316744	PRJNA549344	https://doi.org/10.1080/22221751.2021.1934557	VF125AL (I74L)	-	Clade3	No variants identified in queried genes (FKS1,lanosterol.14-alpha.demethylase,uracil.phosphoribosyltransferase)	VF125AL substitution is present in TheiaEuk Clade 3 reference genome
SRR9316745	PRJNA549344	https://doi.org/10.1080/22221751.2021.1934557	VF125AL (I74L)	-	Clade3	No variants identified in queried genes (FKS1,lanosterol.14-alpha.demethylase,uracil.phosphoribosyltransferase)	VF125AL substitution is present in TheiaEuk Clade 3 reference genome
SRR9316746	PRJNA549344	https://doi.org/10.1080/22221751.2021.1934557	VF125AL (I74L)	-	Clade3	No variants identified in queried genes (FKS1,lanosterol.14-alpha.demethylase,uracil.phosphoribosyltransferase)	VF125AL substitution is present in TheiaEuk Clade 3 reference genome
SRR9316747	PRJNA549344	https://doi.org/10.1080/22221751.2021.1934557	VF125AL (I74L)	-	Clade3	No variants identified in queried genes (FKS1,lanosterol.14-alpha.demethylase,uracil.phosphoribosyltransferase)	VF125AL substitution is present in TheiaEuk Clade 3 reference genome
SRR9316748	PRJNA549344	https://doi.org/10.1080/22221751.2021.1934557	VF125AL (I74L)	-	Clade3	No variants identified in queried genes (FKS1,lanosterol.14-alpha.demethylase,uracil.phosphoribosyltransferase)	VF125AL substitution is present in TheiaEuk Clade 3 reference genome
SRR9316749	PRJNA549344	https://doi.org/10.1080/22221751.2021.1934557	VF125AL (I74L)	-	Clade3	No variants identified in queried genes (FKS1,lanosterol.14-alpha.demethylase,uracil.phosphoribosyltransferase)	VF125AL substitution is present in TheiaEuk Clade 3 reference genome
SRR9316750	PRJNA549344	https://doi.org/10.1080/22221751.2021.1934557	VF125AL (I74L)	-	Clade3	No variants identified in queried genes (FKS1,lanosterol.14-alpha.demethylase,uracil.phosphoribosyltransferase)	VF125AL substitution is present in TheiaEuk Clade 3 reference genome
SRR9316751	PRJNA549344	https://doi.org/10.1080/22221751.2021.1934557	VF125AL (I74L)	-	Clade3	No variants identified in queried genes (FKS1,lanosterol.14-alpha.demethylase,uracil.phosphoribosyltransferase)	VF125AL substitution is present in TheiaEuk Clade 3 reference genome
SRR9316752	PRJNA549344	https://doi.org/10.1080/22221751.2021.1934557	VF125AL (I74L)	S639F	Clade3	FKS1: "1 (missense_variant c.1916C>T p.Ser639Phe; A:223 G:0)	VF125AL substitution is present in TheiaEuk Clade 3 reference genome
SRR9316753	PRJNA549344	https://doi.org/10.1080/22221751.2021.1934557	VF125AL (I74L)	S639F	Clade3	FKS1: "1 (missense_variant c.1916C>T p.Ser639Phe; A:186 G:0)	VF125AL substitution is present in TheiaEuk Clade 3 reference genome
SRR9316754	PRJNA549344	https://doi.org/10.1080/22221751.2021.1934557	VF125AL (I74L)	-	Clade3	No variants identified in queried genes (FKS1,lanosterol.14-alpha.demethylase,uracil.phosphoribosyltransferase)	VF125AL substitution is present in TheiaEuk Clade 3 reference genome
SRR9316755	PRJNA549344	https://doi.org/10.1080/22221751.2021.1934557	VF125AL (I74L)	-	Clade3	No variants identified in queried genes (FKS1,lanosterol.14-alpha.demethylase,uracil.phosphoribosyltransferase)	VF125AL substitution is present in TheiaEuk Clade 3 reference genome
SRR9316756	PRJNA549344	https://doi.org/10.1080/22221751.2021.1934557	VF125AL (I74L)	-	Clade3	No variants identified in queried genes (FKS1,lanosterol.14-alpha.demethylase,uracil.phosphoribosyltransferase)	VF125AL substitution is present in TheiaEuk Clade 3 reference genome
SRR9316757	PRJNA549344	https://doi.org/10.1080/22221751.2021.1934557	VF125AL (I74L)	-	Clade3	No variants identified in queried genes (FKS1,lanosterol.14-alpha.demethylase,uracil.phosphoribosyltransferase)	VF125AL substitution is present in TheiaEuk Clade 3 reference genome
SRR9316758	PRJNA549344	https://doi.org/10.1080/22221751.2021.1934557	VF125AL (I74L)	-	Clade3	No variants identified in queried genes (FKS1,lanosterol.14-alpha.demethylase,uracil.phosphoribosyltransferase)	VF125AL substitution is present in TheiaEuk Clade 3 reference genome
SRR9316759	PRJNA549344	https://doi.org/10.1080/22221751.2021.1934557	VF125AL (I74L)	-	Clade3	No variants identified in queried genes (FKS1,lanosterol.14-alpha.demethylase,uracil.phosphoribosyltransferase)	VF125AL substitution is present in TheiaEuk Clade 3 reference genome
SRR9316760	PRJNA549344	https://doi.org/10.1080/22221751.2021.1934557	VF125AL (I74L)	-	Clade3	No variants identified in queried genes (FKS1,lanosterol.14-alpha.demethylase,uracil.phosphoribosyltransferase)	VF125AL substitution is present in TheiaEuk Clade 3 reference genome
SRR9316761	PRJNA549344	https://doi.org/10.1080/22221751.2021.1934557	VF125AL (I74L)	-	Clade3	No variants identified in queried genes (FKS1,lanosterol.14-alpha.demethylase,uracil.phosphoribosyltransferase)	VF125AL substitution is present in TheiaEuk Clade 3 reference genome
SRR9316762	PRJNA549344	https://doi.org/10.1080/22221751.2021.1934557	VF125AL (I74L)	-	Clade3	No variants identified in queried genes (FKS1,lanosterol.14-alpha.demethylase,uracil.phosphoribosyltransferase)	VF125AL substitution is present in TheiaEuk Clade 3 reference genome
SRR9316763	PRJNA549344	https://doi.org/10.1080/22221751.2021.1934557	VF125AL (I74L)	-	Clade3	No variants identified in queried genes (FKS1,lanosterol.14-alpha.demethylase,uracil.phosphoribosyltransferase)	VF125AL substitution is present in TheiaEuk Clade 3 reference genome
SRR9316764	PRJNA549344	https://doi.org/10.1080/22221751.2021.1934557	VF125AL (I74L)	-	Clade3	No variants identified in queried genes (FKS1,lanosterol.14-alpha.demethylase,uracil.phosphoribosyltransferase)	VF125AL substitution is present in TheiaEuk Clade 3 reference genome
SRR9316765	PRJNA549344	https://doi.org/10.1080/22221751.2021.1934557	VF125AL (I74L)	-	Clade3	No variants identified in queried genes (FKS1,lanosterol.14-alpha.demethylase,uracil.phosphoribosyltransferase)	VF125AL substitution is present in TheiaEuk Clade 3 reference genome
SRR9316766	PRJNA549344	https://doi.org/10.1080/22221751.2021.1934557	VF125AL (I74L)	-	Clade3	No variants identified in queried genes (FKS1,lanosterol.14-alpha.demethylase,uracil.phosphoribosyltransferase)	VF125AL substitution is present in TheiaEuk Clade 3 reference genome
SRR9316767	PRJNA549344	https://doi.org/10.1080/22221751.2021.1934557	VF125AL (I74L)	-	Clade3	No variants identified in queried genes (FKS1,lanosterol.14-alpha.demethylase,uracil.phosphoribosyltransferase)	VF125AL substitution is present in TheiaEuk Clade 3 reference genome
SRR9316768	PRJNA549344	https://doi.org/10.1080/22221751.2021.1934557	VF125AL (I74L)	-	Clade3	No variants identified in queried genes (FKS1,lanosterol.14-alpha.demethylase,uracil.phosphoribosyltransferase)	VF125AL substitution is present in TheiaEuk Clade 3 reference genome
SRR9316769	PRJNA549344	https://doi.org/10.1080/22221751.2021.1934557	VF125AL (I74L)	-	Clade3	No variants identified in queried genes (FKS1,lanosterol.14-alpha.demethylase,uracil.phosphoribosyltransferase)	VF125AL substitution is present in TheiaEuk Clade 3 reference genome
SRR9316770	PRJNA549344	https://doi.org/10.1080/22221751.2021.1934557	VF125AL (I74L)	-	Clade3	No variants identified in queried genes (FKS1,lanosterol.14-alpha.demethylase,uracil.phosphoribosyltransferase)	VF125AL substitution is present in TheiaEuk Clade 3 reference genome
SRR9316771	PRJNA549344	https://doi.org/10.1080/22221751.2021.1934557	VF125AL (I74L)	-	Clade3	No variants identified in queried genes (FKS1,lanosterol.14-alpha.demethylase,uracil.phosphoribosyltransferase)	VF125AL substitution is present in TheiaEuk Clade 3 reference genome
SRR9316772	PRJNA549344	https://doi.org/10.1080/22221751.2021.1934557	VF125AL (I74L)	-	Clade3	No variants identified in queried genes (FKS1,lanosterol.14-alpha.demethylase,uracil.phosphoribosyltransferase)	VF125AL substitution is present in TheiaEuk Clade 3 reference genome
SRR9316773	PRJNA549344	https://doi.org/10.1080/22221751.2021.1934557	VF125AL (I74L)	-	Clade3	No variants identified in queried genes (FKS1,lanosterol.14-alpha.demethylase,uracil.phosphoribosyltransferase)	VF125AL substitution is present in TheiaEuk Clade 3 reference genome
SRR9316774	PRJNA549344	https://doi.org/10.1080/22221751.2021.1934557	VF125AL (I74L)	-	Clade3	No variants identified in queried genes (FKS1,lanosterol.14-alpha.demethylase,uracil.phosphoribosyltransferase)	VF125AL substitution is present in TheiaEuk Clade 3 reference genome
SRR9316775	PRJNA549344	https://doi.org/10.1080/22221751.2021.1934557	VF125AL (I74L)	-	Clade3	No variants identified in queried genes (FKS1,lanosterol.14-alpha.demethylase,uracil.phosphoribosyltransferase)	VF125AL substitution is present in TheiaEuk Clade 3 reference genome
SRR9316776	PRJNA549344	https://doi.org/10.1080/22221751.2021.1934557	VF125AL (I74L)	-	Clade3	No variants identified in queried genes (FKS1,lanosterol.14-alpha.demethylase,uracil.phosphoribosyltransferase)	VF125AL substitution is present in TheiaEuk Clade 3 reference genome
SRR9316777	PRJNA549344	https://doi.org/10.1080/22221751.2021.1934557	VF125AL (I74L)	-	Clade3	No variants identified in queried genes (FKS1,lanosterol.14-alpha.demethylase,uracil.phosphoribosyltransferase)	VF125AL substitution is present in TheiaEuk Clade 3 reference genome
SRR9316778	PRJNA549344	https://doi.org/10.1080/22221751.2021.1934557	VF125AL (I74L)	-	Clade3	No variants identified in queried genes (FKS1,lanosterol.14-alpha.demethylase,uracil.phosphoribosyltransferase)	VF125AL substitution is present in TheiaEuk Clade 3 reference genome
SRR9316779	PRJNA549344	https://doi.org/10.1080/22221751.2021.1934557	VF125AL (I74L)	-	Clade3	No variants identified in queried genes (FKS1,lanosterol.14-alpha.demethylase,uracil.phosphoribosyltransferase)	VF125AL substitution is present in TheiaEuk Clade 3 reference genome
SRR9316780	PRJNA549344	https://doi.org/10.1080/22221751.2021.1934557	VF125AL (I74L)	-	Clade3	No variants identified in queried genes (FKS1,lanosterol.14-alpha.demethylase,uracil.phosphoribosyltransferase)	VF125AL substitution is present in TheiaEuk Clade 3 reference genome
SRR9316781	PRJNA549344	https://doi.org/10.1080/22221751.2021.1934557	VF125AL (I74L)	-	Clade3	No variants identified in queried genes (FKS1,lanosterol.14-alpha.demethylase,uracil.phosphoribosyltransferase)	VF125AL substitution is present in TheiaEuk Clade 3 reference genome
SRR9316782	PRJNA549344	https://doi.org/10.1080/22221751.2021.1934557	VF125AL (I74L)	-	Clade3	No variants identified in queried genes (FKS1,lanosterol.14-alpha.demethylase,uracil.phosphoribosyltransferase)	VF125AL substitution is present in TheiaEuk Clade 3 reference genome
SRR9316783	PRJNA549344	https://doi.org/10.1080/22221751.2021.1934557	VF125AL (I74L)	-	Clade3	No variants identified in queried genes (FKS1,lanosterol.14-alpha.demethylase,uracil.phosphoribosyltransferase)	VF125AL substitution is present in TheiaEuk Clade 3 reference genome
SRR9316784	PRJNA549344	https://doi.org/10.1080/22221751.2021.1934557	VF125AL (I74L)	-	Clade3	No variants identified in queried genes (FKS1,lanosterol.14-alpha.demethylase,uracil.phosphoribosyltransferase)	VF125AL substitution is present in TheiaEuk Clade 3 reference genome
SRR9316785	PRJNA549344	https://doi.org/10.1080/22221751.2021.1934557	VF125AL (I74L)	-	Clade3	No variants identified in queried genes (FKS1,lanosterol.14-alpha.demethylase,uracil.phosphoribosyltransferase)	VF125AL substitution is present in TheiaEuk Clade 3 reference genome
SRR9316786	PRJNA549344	https://doi.org/10.1080/22221751.2021.1934557	VF125AL (I74L)	-	Clade3	No variants identified in queried genes (FKS1,lanosterol.14-alpha.demethylase,uracil.phosphoribosyltransferase)	VF125AL substitution is present in TheiaEuk Clade 3 reference genome
SRR9316787	PRJNA549344	https://doi.org/10.1080/22221751.2021.1934557	VF125AL (I74L)	-	Clade3	No variants identified in queried genes (FKS1,lanosterol.14-alpha.demethylase,uracil.phosphoribosyltransferase)	VF125AL substitution is present in TheiaEuk Clade 3 reference genome
SRR9316788	PRJNA549344	https://doi.org/10.1080/22221751.2021.1934557	VF125AL (I74L)	-	Clade3	No variants identified in queried genes (FKS1,lanosterol.14-alpha.demethylase,uracil.phosphoribosyltransferase)	VF125AL substitution is present in TheiaEuk Clade 3 reference genome
SRR9316789	PRJNA549344	https://doi.org/10.1080/22221751.2021.1934557	VF125AL (I74L)	-	Clade3	No variants identified in queried genes (FKS1,lanosterol.14-alpha.demethylase,uracil.phosphoribosyltransferase)	VF125AL substitution is present in TheiaEuk Clade 3 reference genome
SRR9316790	PRJNA549344	https://doi.org/10.1080/22221751.2021.1934557	VF125AL (I74L)	-	Clade3	No variants identified in queried genes (FKS1,lanosterol.14-alpha.demethylase,uracil.phosphoribosyltransferase)	VF125AL substitution is present in TheiaEuk Clade 3 reference genome
SRR9316791	PRJNA549344	https://doi.org/10.1080/22221751.2021.1934557	VF125AL (I74L)	-	Clade3	No variants identified in queried genes (FKS1,lanosterol.14-alpha.demethylase,uracil.phosphoribosyltransferase)	VF125AL substitution is present in TheiaEuk Clade 3 reference genome
SRR9316792	PRJNA549344	https://doi.org/10.1080/22221751.2021.1934557	VF125AL (I74L)	-	Clade3	No variants identified in queried genes (FKS1,lanosterol.14-alpha.demethylase,uracil.phosphoribosyltransferase)	VF125AL substitution is present in TheiaEuk Clade 3 reference genome
SRR9316793	PRJNA549344	https://doi.org/10.1080/22221751.2021.1934557	VF125AL (I74L)	-	Clade3	No variants identified in queried genes (FKS1,lanosterol.14-alpha.demethylase,uracil.phosphoribosyltransferase)	VF125AL substitution is present in TheiaEuk Clade 3 reference genome
SRR9316794	PRJNA549344	https://doi.org/10.1080/22221751.2021.1934557	VF125AL (I74L)	-	Clade3	No variants identified in queried genes (FKS1,lanosterol.14-alpha.demethylase,uracil.phosphoribosyltransferase)	VF125AL substitution is present in TheiaEuk Clade 3 reference genome
SRR9316795	PRJNA549344	https://doi.org/10.1080/22221751.2021.1934557	VF125AL (I74L)	-	Clade3	No variants identified in queried genes (FKS1,lanosterol.14-alpha.demethylase,uracil.phosphoribosyltransferase)	VF125AL substitution is present in TheiaEuk Clade 3 reference genome
SRR9316796	PRJNA549344	https://doi.org/10.1080/22221751.2021.1934557	VF125AL (I74L)	-	Clade3	No variants identified in queried genes (FKS1,lanosterol.14-alpha.demethylase,uracil.phosphoribosyltransferase)	VF125AL substitution is present in TheiaEuk Clade 3 reference genome
SRR9316797	PRJNA549344	https://doi.org/10.1080/22221751.2021.1934557	VF125AL (I74L)	-	Clade3	No variants identified in queried genes (FKS1,lanosterol.14-alpha.demethylase,uracil.phosphoribosyltransferase)	VF125AL substitution is present in TheiaEuk Clade 3 reference genome
SRR9316798	PRJNA549344	https://doi.org/10.1080/22221751.2021.1934557	VF125AL (I74L)	-	Clade3	No variants identified in queried genes (FKS1,lanosterol.14-alpha.demethylase,uracil.phosphoribosyltransferase)	VF125AL substitution is present in TheiaEuk Clade 3 reference genome
SRR9316799	PRJNA549344	https://doi.org/10.1080/22221751.2021.1934557	VF125AL (I74L)	-	Clade3	No variants identified in queried genes (FKS1,lanosterol.14-alpha.demethylase,uracil.phosphoribosyltransferase)	VF125AL substitution is present in TheiaEuk Clade 3 reference genome
SRR9316800	PRJNA549344	https://doi.org/10.1080/22221751.2021.1934557	VF125AL (I74L)	-	Clade3	No variants identified in queried genes (FKS1,lanosterol.14-alpha.demethylase,uracil.phosphoribosyltransferase)	VF125AL substitution is present in TheiaEuk Clade 3 reference genome
SRR9316801	PRJNA549344	https://doi.org/10.1080/22221751.2021.1934557	VF125AL (I74L)	-	Clade3	No variants identified in queried genes (FKS1,lanosterol.14-alpha.demethylase,uracil.phosphoribosyltransferase)	VF125AL substitution is present in TheiaEuk Clade 3 reference genome
SRR9316802	PRJNA549344	https://doi.org/10.1080/22221751.2021.1934557	VF125AL (I74L)	-	Clade3	No variants identified in queried genes (FKS1,lanosterol.14-alpha.demethylase,uracil.phosphoribosyltransferase)	VF125AL substitution is present in TheiaEuk Clade 3 reference genome
SRR9316803	PRJNA549344	https://doi.org/10.1080/22221751.2021.1934557	VF125AL (I74L)	-	Clade3	No variants identified in queried genes (FKS1,lanosterol.14-alpha.demethylase,uracil.phosphoribosyltransferase)	VF125AL substitution is present in TheiaEuk Clade 3 reference genome
SRR9316804	PRJNA549344	https://doi.org/10.1080/22221751.2021.1934557	VF125AL (I74L)	-	Clade3	No variants identified in queried genes (FKS1,lanosterol.14-alpha.demethylase,uracil.phosphoribosyltransferase)	VF125AL substitution is present in TheiaEuk Clade 3 reference genome
SRR9316805	PRJNA549344	https://doi.org/10.1080/22221751.2021.1934557	VF125AL (I74L)	-	Clade3	No variants identified in queried genes (FKS1,lanosterol.14-alpha.demethylase,uracil.phosphoribosyltransferase)	VF125AL substitution is present in TheiaEuk Clade 3 reference genome
SRR9316806	PRJNA549344	https://doi.org/10.1080/22221751.2021.1934557	VF125AL (I74L)	-	Clade3	No variants identified in queried genes (FKS1,lanosterol.14-alpha.demethylase,uracil.phosphoribosyltransferase)	VF125AL substitution is present in TheiaEuk Clade 3 reference genome
SRR9316807	PRJNA549344	https://doi.org/10.1080/22221751.2021.1934557	VF125AL (I74L)	-	Clade3	No variants identified in queried genes (FKS1,lanosterol.14-alpha.demethylase,uracil.phosphoribosyltransferase)	VF125AL substitution is present in TheiaEuk Clade 3 reference genome
SRR9316808	PRJNA549344	https://doi.org/10.1080/22221751.2021.1934557	VF125AL (I74L)	-	Clade3	No variants identified in queried genes (FKS1,lanosterol.14-alpha.demethylase,uracil.phosphoribosyltransferase)	VF125AL substitution is present in TheiaEuk Clade 3 reference genome
SRR9316809	PRJNA549344	https://doi.org/10.1080/22221751.2021.1934557	VF125AL (I74L)	-	Clade3	No variants identified in queried genes (FKS1,lanosterol.14-alpha.demethylase,uracil.phosphoribosyltransferase)	VF125AL substitution is present in TheiaEuk Clade 3 reference genome
SRR9316810	PRJNA549344	https://doi.org/10.1080/22221751.2021.1934557	VF125AL (I74L)	-	Clade3	No variants identified in queried genes (FKS1,lanosterol.14-alpha.demethylase,uracil.phosphoribosyltransferase)	VF125AL substitution is present in TheiaEuk Clade 3 reference genome
SRR9316811	PRJNA549344	https://doi.org/10.1080/22221751.2021.1934557	VF125AL (I74L)	-	Clade3	No variants identified in queried genes (FKS1,lanosterol.14-alpha.demethylase,uracil.phosphoribosyltransferase)	VF125AL substitution is present in TheiaEuk Clade 3 reference genome
SRR9316812	PRJNA549344	https://doi.org/10.1080/22221751.2021.1934557	VF125AL (I74L)	-	Clade3	No variants identified in queried genes (FKS1,lanosterol.14-alpha.demethylase,uracil.phosphoribosyltransferase)	VF125AL substitution is present in TheiaEuk Clade 3 reference genome
SRR9316813	PRJNA549344	https://doi.org/10.1080/22221751.2021.1934557	VF125AL (I74L)	-	Clade3	No variants identified in queried genes (FKS1,lanosterol.14-alpha.demethylase,uracil.phosphoribosyltransferase)	VF125AL substitution is present in TheiaEuk Clade 3 reference genome
SRR9316814	PRJNA549344	https://doi.org/10.1080/22221751.2021.1934557	VF125AL (I74L)	-	Clade3	No variants identified in queried genes (FKS1,lanosterol.14-alpha.demethylase,uracil.phosphoribosyltransferase)	VF125AL substitution is present in TheiaEuk Clade 3 reference genome
SRR9316815	PRJNA549344	https://doi.org/10.1080/22221751.2021.1934557	VF125AL (I74L)	-	Clade3	No variants identified in queried genes (FKS1,lanosterol.14-alpha.demethylase,uracil.phosphoribosyltransferase)	VF125AL substitution is present in TheiaEuk Clade 3 reference genome
SRR9316816	PRJNA549344	https://doi.org/10.1080/22221751.2021.1934557	VF125AL (I74L)	-	Clade3	No variants identified in queried genes (FKS1,lanosterol.14-alpha.demethylase,uracil.phosphoribosyltransferase)	VF125AL substitution is present in TheiaEuk Clade 3 reference genome
SRR9316817	PRJNA549344	https://doi.org/10.1080/22221751.2021.1934557	VF125AL (I74L)	-	Clade3	No variants identified in queried genes (FKS1,lanosterol.14-alpha.demethylase,uracil.phosphoribosyltransferase)	VF125AL substitution is present in TheiaEuk Clade 3 reference genome
SRR14996566	PRJNA635167	https://doi.org/10.1128/mbio.00842-22	K143R	-	Clade1	lanosterol.14-alpha.demethylase: lanosterol 14-alpha demethylase (missense_variant c.428A>G p.Lys143Arg; C:101 T:0)
SRR11851902	PRJNA635167	https://doi.org/10.1128/mbio.00842-22	K143R	-	Clade1	lanosterol.14-alpha.demethylase: lanosterol 14-alpha demethylase (missense_variant c.428A>G p.Lys143Arg; C:23 T:0)
SRR11851923	PRJNA635167	https://doi.org/10.1128/mbio.00842-22	K143R	-	Clade1	lanosterol.14-alpha.demethylase: lanosterol 14-alpha demethylase (missense_variant c.428A>G p.Lys143Arg; C:26 T:0)
SRR11851911	PRJNA635167	https://doi.org/10.1128/mbio.00842-22	K143R	-	Clade1	lanosterol.14-alpha.demethylase: lanosterol 14-alpha demethylase (missense_variant c.428A>G p.Lys143Arg; C:30 T:0)
SRR14996565	PRJNA635167	https://doi.org/10.1128/mbio.00842-22	K143R	-	Clade1	lanosterol.14-alpha.demethylase: lanosterol 14-alpha demethylase (missense_variant c.428A>G p.Lys143Arg; C:108 T:0)
SRR11851901	PRJNA635167	https://doi.org/10.1128/mbio.00842-22	K143R	-	Clade1	lanosterol.14-alpha.demethylase: lanosterol 14-alpha demethylase (missense_variant c.428A>G p.Lys143Arg; C:25 T:0)
SRR15309627	PRJNA635167	https://doi.org/10.1128/mbio.00842-22	K143R	-	Clade1	lanosterol.14-alpha.demethylase: lanosterol 14-alpha demethylase (missense_variant c.428A>G p.Lys143Arg; C:46 T:0)
SRR15309580	PRJNA635167	https://doi.org/10.1128/mbio.00842-22	K143R	-	Clade1	lanosterol.14-alpha.demethylase: lanosterol 14-alpha demethylase (missense_variant c.428A>G p.Lys143Arg; C:33 T:0)
SRR15309626	PRJNA635167	https://doi.org/10.1128/mbio.00842-22	K143R	-	Clade1	lanosterol.14-alpha.demethylase: lanosterol 14-alpha demethylase (missense_variant c.428A>G p.Lys143Arg; C:59 T:0)
SRR15309600	PRJNA635167	https://doi.org/10.1128/mbio.00842-22	K143R	-	Clade1	lanosterol.14-alpha.demethylase: lanosterol 14-alpha demethylase (missense_variant c.428A>G p.Lys143Arg; C:55 T:0)
SRR15309611	PRJNA635167	https://doi.org/10.1128/mbio.00842-22	K143R	-	Clade1	lanosterol.14-alpha.demethylase: lanosterol 14-alpha demethylase (missense_variant c.428A>G p.Lys143Arg; C:58 T:0)
SRR15309620	PRJNA635167	https://doi.org/10.1128/mbio.00842-22	K143R	-	Clade1	lanosterol.14-alpha.demethylase: lanosterol 14-alpha demethylase (missense_variant c.428A>G p.Lys143Arg; C:52 T:0)
SRR11851922	PRJNA635167	https://doi.org/10.1128/mbio.00842-22	K143R	-	Clade1	lanosterol.14-alpha.demethylase: lanosterol 14-alpha demethylase (missense_variant c.428A>G p.Lys143Arg; C:27 T:0)
SRR14996556	PRJNA635167	https://doi.org/10.1128/mbio.00842-22	K143R	-	Clade1	lanosterol.14-alpha.demethylase: lanosterol 14-alpha demethylase (missense_variant c.428A>G p.Lys143Arg; C:73 T:0)
SRR11851906	PRJNA635167	https://doi.org/10.1128/mbio.00842-22	K143R	-	Clade1	lanosterol.14-alpha.demethylase: lanosterol 14-alpha demethylase (missense_variant c.428A>G p.Lys143Arg; C:35 T:0)
SRR11851916	PRJNA635167	https://doi.org/10.1128/mbio.00842-22	K143R	-	Clade1	lanosterol.14-alpha.demethylase: lanosterol 14-alpha demethylase (missense_variant c.428A>G p.Lys143Arg; C:41 T:0)
SRR14996561	PRJNA635167	https://doi.org/10.1128/mbio.00842-22	K143R	-	Clade1	lanosterol.14-alpha.demethylase: lanosterol 14-alpha demethylase (missense_variant c.428A>G p.Lys143Arg; C:94 T:0)
SRR11851924	PRJNA635167	https://doi.org/10.1128/mbio.00842-22	K143R	-	Clade1	lanosterol.14-alpha.demethylase: lanosterol 14-alpha demethylase (missense_variant c.428A>G p.Lys143Arg; C:35 T:0)
SRR11851910	PRJNA635167	https://doi.org/10.1128/mbio.00842-22	K143R		Clade1	lanosterol.14-alpha.demethylase: lanosterol 14-alpha demethylase (missense_variant c.428A>G p.Lys143Arg; C:28 T:0)
SRR15006201	PRJNA635167	https://doi.org/10.1128/mbio.00842-22	Y132F	-	Clade1	lanosterol.14-alpha.demethylase: lanosterol 14-alpha demethylase (missense_variant c.395A>T p.Tyr132Phe; A:74 T:0)
SRR15006198	PRJNA635167	https://doi.org/10.1128/mbio.00842-22	Y132F	-	Clade1	lanosterol.14-alpha.demethylase: lanosterol 14-alpha demethylase (missense_variant c.395A>T p.Tyr132Phe; A:35 T:0)
SRR15006195	PRJNA635167	https://doi.org/10.1128/mbio.00842-22	Y132F	-	Clade1	lanosterol.14-alpha.demethylase: lanosterol 14-alpha demethylase (missense_variant c.395A>T p.Tyr132Phe; A:23 T:0)
SRR15006200	PRJNA635167	https://doi.org/10.1128/mbio.00842-22	K143R	-	Clade1	lanosterol.14-alpha.demethylase: lanosterol 14-alpha demethylase (missense_variant c.428A>G p.Lys143Arg; C:49 T:0)
SRR15006197	PRJNA635167	https://doi.org/10.1128/mbio.00842-22	K143R	-	Clade1	lanosterol.14-alpha.demethylase: lanosterol 14-alpha demethylase (missense_variant c.428A>G p.Lys143Arg; C:88 T:0)
SRR15006194	PRJNA635167	https://doi.org/10.1128/mbio.00842-22	K143R	-	Clade1	lanosterol.14-alpha.demethylase: lanosterol 14-alpha demethylase (missense_variant c.428A>G p.Lys143Arg; C:55 T:0)
SRR14996560	PRJNA635167	https://doi.org/10.1128/mbio.00842-22	-	-	Clade4	lanosterol.14-alpha.demethylase: lanosterol 14-alpha demethylase (missense_variant c.395T>A p.Phe132Tyr; T:82 A:0)	Y132F substitution is present in TheiaEuk Clade 4 reference genome
SRR11851917	PRJNA635167	https://doi.org/10.1128/mbio.00842-22	-	-	Clade4	lanosterol.14-alpha.demethylase: lanosterol 14-alpha demethylase (missense_variant c.395T>A p.Phe132Tyr; T:46 A:0)	Y132F substitution is present in TheiaEuk Clade 4 reference genome
SRR11851921	PRJNA635167	https://doi.org/10.1128/mbio.00842-22	-	-	Clade4	lanosterol.14-alpha.demethylase: lanosterol 14-alpha demethylase (missense_variant c.395T>A p.Phe132Tyr; T:43 A:0)	Y132F substitution is present in TheiaEuk Clade 4 reference genome
SRR14996559	PRJNA635167	https://doi.org/10.1128/mbio.00842-22	-	S639P	Clade4	FKS1: "1 (missense_variant c.1915T>C p.Ser639Pro; C:86 T:0),lanosterol.14-alpha.demethylase: lanosterol 14-alpha demethylase (missense_variant c.395T>A p.Phe132Tyr; T:62 A:0)	Y132F substitution is present in TheiaEuk Clade 4 reference genome
SRR11851909	PRJNA635167	https://doi.org/10.1128/mbio.00842-22	-	S639P	Clade4	FKS1: "1 (missense_variant c.1915T>C p.Ser639Pro; C:32 T:0),lanosterol.14-alpha.demethylase: lanosterol 14-alpha demethylase (missense_variant c.395T>A p.Phe132Tyr; T:29 A:0)	Y132F substitution is present in TheiaEuk Clade 4 reference genome
SRR11851920	PRJNA635167	https://doi.org/10.1128/mbio.00842-22	-	S639P	Clade4	FKS1: "1 (missense_variant c.1915T>C p.Ser639Pro; C:20 T:0),lanosterol.14-alpha.demethylase: lanosterol 14-alpha demethylase (missense_variant c.395T>A p.Phe132Tyr; T:21 A:0)	Y132F substitution is present in TheiaEuk Clade 4 reference genome
SRR14996558	PRJNA635167	https://doi.org/10.1128/mbio.00842-22	-	-	Clade4	lanosterol.14-alpha.demethylase: lanosterol 14-alpha demethylase (missense_variant c.395T>A p.Phe132Tyr; T:69 A:2)	Y132F substitution is present in TheiaEuk Clade 4 reference genome
SRR11851908	PRJNA635167	https://doi.org/10.1128/mbio.00842-22	-	-	Clade4	lanosterol.14-alpha.demethylase: lanosterol 14-alpha demethylase (missense_variant c.395T>A p.Phe132Tyr; T:36 A:0)	Y132F substitution is present in TheiaEuk Clade 4 reference genome
SRR15309621	PRJNA635167	https://doi.org/10.1128/mbio.00842-22	-	-	Clade4	lanosterol.14-alpha.demethylase: lanosterol 14-alpha demethylase (missense_variant c.395T>A p.Phe132Tyr; T:55 A:0)	Y132F substitution is present in TheiaEuk Clade 4 reference genome
SRR15309624	PRJNA635167	https://doi.org/10.1128/mbio.00842-22	-	-	Clade4	lanosterol.14-alpha.demethylase: lanosterol 14-alpha demethylase (missense_variant c.395T>A p.Phe132Tyr; T:66 A:0)	Y132F substitution is present in TheiaEuk Clade 4 reference genome
SRR15309623	PRJNA635167	https://doi.org/10.1128/mbio.00842-22	-	-	Clade4	lanosterol.14-alpha.demethylase: lanosterol 14-alpha demethylase (missense_variant c.395T>A p.Phe132Tyr; T:49 A:0)	Y132F substitution is present in TheiaEuk Clade 4 reference genome
SRR15309622	PRJNA635167	https://doi.org/10.1128/mbio.00842-22	-	-	Clade4	lanosterol.14-alpha.demethylase: lanosterol 14-alpha demethylase (missense_variant c.395T>A p.Phe132Tyr; T:53 A:0)	Y132F substitution is present in TheiaEuk Clade 4 reference genome
SRR15309581	PRJNA635167	https://doi.org/10.1128/mbio.00842-22	-	-	Clade4	lanosterol.14-alpha.demethylase: lanosterol 14-alpha demethylase (missense_variant c.395T>A p.Phe132Tyr; T:60 A:0)	Y132F substitution is present in TheiaEuk Clade 4 reference genome
SRR15309582	PRJNA635167	https://doi.org/10.1128/mbio.00842-22	-	-	Clade4	lanosterol.14-alpha.demethylase: lanosterol 14-alpha demethylase (missense_variant c.395T>A p.Phe132Tyr; T:56 A:0)	Y132F substitution is present in TheiaEuk Clade 4 reference genome
SRR11851919	PRJNA635167	https://doi.org/10.1128/mbio.00842-22	-	-	Clade4	lanosterol.14-alpha.demethylase: lanosterol 14-alpha demethylase (missense_variant c.395T>A p.Phe132Tyr; T:16 A:0)	Y132F substitution is present in TheiaEuk Clade 4 reference genome
SRR14996557	PRJNA635167	https://doi.org/10.1128/mbio.00842-22	-	-	Clade4	lanosterol.14-alpha.demethylase: lanosterol 14-alpha demethylase (missense_variant c.395T>A p.Phe132Tyr; T:61 A:0)	Y132F substitution is present in TheiaEuk Clade 4 reference genome
SRR11851907	PRJNA635167	https://doi.org/10.1128/mbio.00842-22	-	-	Clade4	lanosterol.14-alpha.demethylase: lanosterol 14-alpha demethylase (missense_variant c.395T>A p.Phe132Tyr; T:38 A:0)	Y132F substitution is present in TheiaEuk Clade 4 reference genome
SRR11851918	PRJNA635167	https://doi.org/10.1128/mbio.00842-22	-	-	Clade4	lanosterol.14-alpha.demethylase: lanosterol 14-alpha demethylase (missense_variant c.395T>A p.Phe132Tyr; T:30 A:1)	Y132F substitution is present in TheiaEuk Clade 4 reference genome
SRR14996555	PRJNA635167	https://doi.org/10.1128/mbio.00842-22	Y132F	S639P	Clade4	FKS1: "1 (missense_variant c.1915T>C p.Ser639Pro; C:85 T:0)	Y132F substitution is present in TheiaEuk Clade 4 reference genome
SRR11851905	PRJNA635167	https://doi.org/10.1128/mbio.00842-22	Y132F	S639P	Clade4	FKS1: "1 (missense_variant c.1915T>C p.Ser639Pro; C:18 T:0)	Y132F substitution is present in TheiaEuk Clade 4 reference genome
SRR15309583	PRJNA635167	https://doi.org/10.1128/mbio.00842-22	Y132F	S639P	Clade4	FKS1: "1 (missense_variant c.1915T>C p.Ser639Pro; C:41 T:0)	Y132F substitution is present in TheiaEuk Clade 4 reference genome
SRR15309584	PRJNA635167	https://doi.org/10.1128/mbio.00842-22	Y132F	S639P	Clade4	FKS1: "1 (missense_variant c.1915T>C p.Ser639Pro; C:62 T:0)	Y132F substitution is present in TheiaEuk Clade 4 reference genome
SRR15309585	PRJNA635167	https://doi.org/10.1128/mbio.00842-22	Y132F	S639P	Clade4	FKS1: "1 (missense_variant c.1915T>C p.Ser639Pro; C:48 T:0)	Y132F substitution is present in TheiaEuk Clade 4 reference genome
SRR15309586	PRJNA635167	https://doi.org/10.1128/mbio.00842-22	Y132F	S639P	Clade4	FKS1: "1 (missense_variant c.1915T>C p.Ser639Pro; C:62 T:0)	Y132F substitution is present in TheiaEuk Clade 4 reference genome
SRR15309587	PRJNA635167	https://doi.org/10.1128/mbio.00842-22	Y132F	S639P	Clade4	FKS1: "1 (missense_variant c.1915T>C p.Ser639Pro; C:54 T:0)	Y132F substitution is present in TheiaEuk Clade 4 reference genome
SRR15309588	PRJNA635167	https://doi.org/10.1128/mbio.00842-22	Y132F	S639P	Clade4	FKS1: "1 (missense_variant c.1915T>C p.Ser639Pro; C:55 T:0)	Y132F substitution is present in TheiaEuk Clade 4 reference genome
SRR11851915	PRJNA635167	https://doi.org/10.1128/mbio.00842-22	Y132F	S639P	Clade4	FKS1: "1 (missense_variant c.1915T>C p.Ser639Pro; C:35 T:0)	Y132F substitution is present in TheiaEuk Clade 4 reference genome
SRR15309594	PRJNA635167	https://doi.org/10.1128/mbio.00842-22	Y132F	S639P	Clade4	FKS1: "1 (missense_variant c.1915T>C p.Ser639Pro; C:107 T:0)	Y132F substitution is present in TheiaEuk Clade 4 reference genome
SRR15309604	PRJNA635167	https://doi.org/10.1128/mbio.00842-22	Y132F	S639P	Clade4	FKS1: "1 (missense_variant c.1915T>C p.Ser639Pro; C:93 T:0)	Y132F substitution is present in TheiaEuk Clade 4 reference genome
SRR15309605	PRJNA635167	https://doi.org/10.1128/mbio.00842-22	Y132F	S639P	Clade4	FKS1: "1 (missense_variant c.1915T>C p.Ser639Pro; C:98 T:0)	Y132F substitution is present in TheiaEuk Clade 4 reference genome
SRR15309606	PRJNA635167	https://doi.org/10.1128/mbio.00842-22	Y132F	S639P	Clade4	FKS1: "1 (missense_variant c.1915T>C p.Ser639Pro; C:72 T:0)	Y132F substitution is present in TheiaEuk Clade 4 reference genome
SRR15309607	PRJNA635167	https://doi.org/10.1128/mbio.00842-22	Y132F	S639P	Clade4	FKS1: "1 (missense_variant c.1915T>C p.Ser639Pro; C:95 T:0)	Y132F substitution is present in TheiaEuk Clade 4 reference genome
SRR15309608	PRJNA635167	https://doi.org/10.1128/mbio.00842-22	Y132F	S639P	Clade4	FKS1: "1 (missense_variant c.1915T>C p.Ser639Pro; C:60 T:0)	Y132F substitution is present in TheiaEuk Clade 4 reference genome
SRR15309609	PRJNA635167	https://doi.org/10.1128/mbio.00842-22	Y132F	S639P	Clade4	FKS1: "1 (missense_variant c.1915T>C p.Ser639Pro; C:109 T:0)	Y132F substitution is present in TheiaEuk Clade 4 reference genome
SRR15309610	PRJNA635167	https://doi.org/10.1128/mbio.00842-22	Y132F	S639P	Clade4	FKS1: "1 (missense_variant c.1915T>C p.Ser639Pro; C:98 T:0)	Y132F substitution is present in TheiaEuk Clade 4 reference genome
SRR15309612	PRJNA635167	https://doi.org/10.1128/mbio.00842-22	Y132F	S639P	Clade4	FKS1: "1 (missense_variant c.1915T>C p.Ser639Pro; C:93 T:0)	Y132F substitution is present in TheiaEuk Clade 4 reference genome
SRR15309613	PRJNA635167	https://doi.org/10.1128/mbio.00842-22	Y132F	S639P	Clade4	FKS1: "1 (missense_variant c.1915T>C p.Ser639Pro; C:98 T:0)	Y132F substitution is present in TheiaEuk Clade 4 reference genome
SRR15309614	PRJNA635167	https://doi.org/10.1128/mbio.00842-22	Y132F	S639P	Clade4	FKS1: "1 (missense_variant c.1915T>C p.Ser639Pro; C:72 T:0)	Y132F substitution is present in TheiaEuk Clade 4 reference genome
SRR15309595	PRJNA635167	https://doi.org/10.1128/mbio.00842-22	Y132F	S639P	Clade4	FKS1: "1 (missense_variant c.1915T>C p.Ser639Pro; C:89 T:0)	Y132F substitution is present in TheiaEuk Clade 4 reference genome
SRR15309615	PRJNA635167	https://doi.org/10.1128/mbio.00842-22	Y132F	S639P	Clade4	FKS1: "1 (missense_variant c.1915T>C p.Ser639Pro; C:96 T:0)	Y132F substitution is present in TheiaEuk Clade 4 reference genome
SRR15309616	PRJNA635167	https://doi.org/10.1128/mbio.00842-22	Y132F	S639P	Clade4	FKS1: "1 (missense_variant c.1915T>C p.Ser639Pro; C:108 T:0)	Y132F substitution is present in TheiaEuk Clade 4 reference genome
SRR15309617	PRJNA635167	https://doi.org/10.1128/mbio.00842-22	Y132F	S639P	Clade4	FKS1: "1 (missense_variant c.1915T>C p.Ser639Pro; C:42 T:0)	Y132F substitution is present in TheiaEuk Clade 4 reference genome
SRR15309618	PRJNA635167	https://doi.org/10.1128/mbio.00842-22	Y132F	S639P	Clade4	FKS1: "1 (missense_variant c.1915T>C p.Ser639Pro; C:84 T:0)	Y132F substitution is present in TheiaEuk Clade 4 reference genome
SRR15309619	PRJNA635167	https://doi.org/10.1128/mbio.00842-22	Y132F	S639P	Clade4	FKS1: "1 (missense_variant c.1915T>C p.Ser639Pro; C:73 T:0)	Y132F substitution is present in TheiaEuk Clade 4 reference genome
SRR15309596	PRJNA635167	https://doi.org/10.1128/mbio.00842-22	Y132F	S639P	Clade4	FKS1: "1 (missense_variant c.1915T>C p.Ser639Pro; C:128 T:0)	Y132F substitution is present in TheiaEuk Clade 4 reference genome
SRR15309597	PRJNA635167	https://doi.org/10.1128/mbio.00842-22	Y132F	S639P	Clade4	FKS1: "1 (missense_variant c.1915T>C p.Ser639Pro; C:117 T:0)	Y132F substitution is present in TheiaEuk Clade 4 reference genome
SRR15309598	PRJNA635167	https://doi.org/10.1128/mbio.00842-22	Y132F	S639P	Clade4	FKS1: "1 (missense_variant c.1915T>C p.Ser639Pro; C:111 T:0)	Y132F substitution is present in TheiaEuk Clade 4 reference genome
SRR15309599	PRJNA635167	https://doi.org/10.1128/mbio.00842-22	Y132F	S639P	Clade4	FKS1: "1 (missense_variant c.1915T>C p.Ser639Pro; C:119 T:0)	Y132F substitution is present in TheiaEuk Clade 4 reference genome
SRR15309601	PRJNA635167	https://doi.org/10.1128/mbio.00842-22	Y132F	S639P	Clade4	FKS1: "1 (missense_variant c.1915T>C p.Ser639Pro; C:121 T:0)	Y132F substitution is present in TheiaEuk Clade 4 reference genome
SRR15309602	PRJNA635167	https://doi.org/10.1128/mbio.00842-22	Y132F	S639P	Clade4	FKS1: "1 (missense_variant c.1915T>C p.Ser639Pro; C:106 T:0)	Y132F substitution is present in TheiaEuk Clade 4 reference genome
SRR15309603	PRJNA635167	https://doi.org/10.1128/mbio.00842-22	Y132F	S639P	Clade4	FKS1: "1 (missense_variant c.1915T>C p.Ser639Pro; C:93 T:0)	Y132F substitution is present in TheiaEuk Clade 4 reference genome
SRR14996554	PRJNA635167	https://doi.org/10.1128/mbio.00842-22	-	-	Clade4	lanosterol.14-alpha.demethylase: lanosterol 14-alpha demethylase (missense_variant c.395T>A p.Phe132Tyr; T:73 A:0)	Y132F substitution is present in TheiaEuk Clade 4 reference genome
SRR11851904	PRJNA635167	https://doi.org/10.1128/mbio.00842-22	-	-	Clade4	lanosterol.14-alpha.demethylase: lanosterol 14-alpha demethylase (missense_variant c.395T>A p.Phe132Tyr; T:41 A:0)	Y132F substitution is present in TheiaEuk Clade 4 reference genome
SRR11851914	PRJNA635167	https://doi.org/10.1128/mbio.00842-22	-	-	Clade4	lanosterol.14-alpha.demethylase: lanosterol 14-alpha demethylase (missense_variant c.395T>A p.Phe132Tyr; T:36 A:0)	Y132F substitution is present in TheiaEuk Clade 4 reference genome
SRR14996553	PRJNA635167	https://doi.org/10.1128/mbio.00842-22	-	-	Clade4	lanosterol.14-alpha.demethylase: lanosterol 14-alpha demethylase (missense_variant c.395T>A p.Phe132Tyr; T:76 A:1)	Y132F substitution is present in TheiaEuk Clade 4 reference genome
SRR11851903	PRJNA635167	https://doi.org/10.1128/mbio.00842-22	-	-	Clade4	lanosterol.14-alpha.demethylase: lanosterol 14-alpha demethylase (missense_variant c.395T>A p.Phe132Tyr; T:35 A:0)	Y132F substitution is present in TheiaEuk Clade 4 reference genome
SRR11851913	PRJNA635167	https://doi.org/10.1128/mbio.00842-22	-	-	Clade4	lanosterol.14-alpha.demethylase: lanosterol 14-alpha demethylase (missense_variant c.395T>A p.Phe132Tyr; T:20 A:0)	Y132F substitution is present in TheiaEuk Clade 4 reference genome
SRR14996564	PRJNA635167	https://doi.org/10.1128/mbio.00842-22	-	-	Clade4	lanosterol.14-alpha.demethylase: lanosterol 14-alpha demethylase (missense_variant c.395T>A p.Phe132Tyr; T:20 A:0)	Y132F substitution is present in TheiaEuk Clade 4 reference genome
SRR11851900	PRJNA635167	https://doi.org/10.1128/mbio.00842-22	-	-	Clade4	lanosterol.14-alpha.demethylase: lanosterol 14-alpha demethylase (missense_variant c.395T>A p.Phe132Tyr; T:35 A:0)	Y132F substitution is present in TheiaEuk Clade 4 reference genome
SRR14996563	PRJNA635167	https://doi.org/10.1128/mbio.00842-22	-	-	Clade4	lanosterol.14-alpha.demethylase: lanosterol 14-alpha demethylase (missense_variant c.395T>A p.Phe132Tyr; T:77 A:0)	Y132F substitution is present in TheiaEuk Clade 4 reference genome
SRR11851899	PRJNA635167	https://doi.org/10.1128/mbio.00842-22	-	-	Clade4	lanosterol.14-alpha.demethylase: lanosterol 14-alpha demethylase (missense_variant c.395T>A p.Phe132Tyr; T:20 A:0)	Y132F substitution is present in TheiaEuk Clade 4 reference genome
SRR15309589	PRJNA635167	https://doi.org/10.1128/mbio.00842-22	-	-	Clade4	lanosterol.14-alpha.demethylase: lanosterol 14-alpha demethylase (missense_variant c.395T>A p.Phe132Tyr; T:54 A:0)	Y132F substitution is present in TheiaEuk Clade 4 reference genome
SRR15309590	PRJNA635167	https://doi.org/10.1128/mbio.00842-22	-	-	Clade4	lanosterol.14-alpha.demethylase: lanosterol 14-alpha demethylase (missense_variant c.395T>A p.Phe132Tyr; T:46 A:0)	Y132F substitution is present in TheiaEuk Clade 4 reference genome
SRR15309625	PRJNA635167	https://doi.org/10.1128/mbio.00842-22	-	-	Clade4	lanosterol.14-alpha.demethylase: lanosterol 14-alpha demethylase (missense_variant c.395T>A p.Phe132Tyr; T:64 A:0)	Y132F substitution is present in TheiaEuk Clade 4 reference genome
SRR15309591	PRJNA635167	https://doi.org/10.1128/mbio.00842-22	-	-	Clade4	lanosterol.14-alpha.demethylase: lanosterol 14-alpha demethylase (missense_variant c.395T>A p.Phe132Tyr; T:47 A:0)	Y132F substitution is present in TheiaEuk Clade 4 reference genome
SRR15309592	PRJNA635167	https://doi.org/10.1128/mbio.00842-22	-	-	Clade4	lanosterol.14-alpha.demethylase: lanosterol 14-alpha demethylase (missense_variant c.395T>A p.Phe132Tyr; T:60 A:0)	Y132F substitution is present in TheiaEuk Clade 4 reference genome
SRR15309593	PRJNA635167	https://doi.org/10.1128/mbio.00842-22	-	-	Clade4	lanosterol.14-alpha.demethylase: lanosterol 14-alpha demethylase (missense_variant c.395T>A p.Phe132Tyr; T:57 A:0)	Y132F substitution is present in TheiaEuk Clade 4 reference genome
SRR11851912	PRJNA635167	https://doi.org/10.1128/mbio.00842-22	-	-	Clade4	lanosterol.14-alpha.demethylase: lanosterol 14-alpha demethylase (missense_variant c.395T>A p.Phe132Tyr; T:35 A:0)	Y132F substitution is present in TheiaEuk Clade 4 reference genome
SRR14996562	PRJNA635167	https://doi.org/10.1128/mbio.00842-22	-	-	Clade4	lanosterol.14-alpha.demethylase: lanosterol 14-alpha demethylase (missense_variant c.395T>A p.Phe132Tyr; T:57 A:0)	Y132F substitution is present in TheiaEuk Clade 4 reference genome
SRR11851898	PRJNA635167	https://doi.org/10.1128/mbio.00842-22	-	-	Clade4	lanosterol.14-alpha.demethylase: lanosterol 14-alpha demethylase (missense_variant c.395T>A p.Phe132Tyr; T:35 A:0)	Y132F substitution is present in TheiaEuk Clade 4 reference genome
SRR15006202	PRJNA635167	https://doi.org/10.1128/mbio.00842-22	-	-	Clade4	lanosterol.14-alpha.demethylase: lanosterol 14-alpha demethylase (missense_variant c.395T>A p.Phe132Tyr; T:74 A:0)	Y132F substitution is present in TheiaEuk Clade 4 reference genome
SRR15006199	PRJNA635167	https://doi.org/10.1128/mbio.00842-22	-	-	Clade4	lanosterol.14-alpha.demethylase: lanosterol 14-alpha demethylase (missense_variant c.395T>A p.Phe132Tyr; T:96 A:1)	Y132F substitution is present in TheiaEuk Clade 4 reference genome
SRR15006196	PRJNA635167	https://doi.org/10.1128/mbio.00842-22	-	-	Clade4	lanosterol.14-alpha.demethylase: lanosterol 14-alpha demethylase (missense_variant c.395T>A p.Phe132Tyr; T:88 A:0)	Y132F substitution is present in TheiaEuk Clade 4 reference genome
SRR11851725	PRJNA635156	https://doi.org/10.1128/mbio.00842-22	K143R	-	Clade1	lanosterol.14-alpha.demethylase: lanosterol 14-alpha demethylase (missense_variant c.428A>G p.Lys143Arg; C:40 T:0)
SRR11851724	PRJNA635156	https://doi.org/10.1128/mbio.00842-22	K143R	-	Clade1	lanosterol.14-alpha.demethylase: lanosterol 14-alpha demethylase (missense_variant c.428A>G p.Lys143Arg; C:51 T:0)
SRR11851715	PRJNA635156	https://doi.org/10.1128/mbio.00842-22	K143R	-	Clade1	lanosterol.14-alpha.demethylase: lanosterol 14-alpha demethylase (missense_variant c.428A>G p.Lys143Arg; C:25 T:0)
SRR11851720	PRJNA635156	https://doi.org/10.1128/mbio.00842-22	K143R	-	Clade1	lanosterol.14-alpha.demethylase: lanosterol 14-alpha demethylase (missense_variant c.428A>G p.Lys143Arg; C:25 T:0)
SRR15006562	PRJNA635156	https://doi.org/10.1128/mbio.00842-22	Y132F	-	Clade1	lanosterol.14-alpha.demethylase: lanosterol 14-alpha demethylase (missense_variant c.395A>T p.Tyr132Phe; A:29 T:0)
SRR15006561	PRJNA635156	https://doi.org/10.1128/mbio.00842-22	K143R	-	Clade1	lanosterol.14-alpha.demethylase: lanosterol 14-alpha demethylase (missense_variant c.428A>G p.Lys143Arg; C:53 T:0)
SRR11851719	PRJNA635156	https://doi.org/10.1128/mbio.00842-22	-	-	Clade4	lanosterol.14-alpha.demethylase: lanosterol 14-alpha demethylase (missense_variant c.395T>A p.Phe132Tyr; T:13 A:0)	Y132F substitution is present in TheiaEuk Clade 4 reference genome
SRR11851718	PRJNA635156	https://doi.org/10.1128/mbio.00842-22	-	S639P	Clade4	FKS1: "1 (missense_variant c.1915T>C p.Ser639Pro; C:50 T:0),lanosterol.14-alpha.demethylase: lanosterol 14-alpha demethylase (missense_variant c.395T>A p.Phe132Tyr; T:89 A:0)	Y132F substitution is present in TheiaEuk Clade 4 reference genome
SRR11851717	PRJNA635156	https://doi.org/10.1128/mbio.00842-22	-	-	Clade4	lanosterol.14-alpha.demethylase: lanosterol 14-alpha demethylase (missense_variant c.395T>A p.Phe132Tyr; T:25 A:0)	Y132F substitution is present in TheiaEuk Clade 4 reference genome
SRR11851716	PRJNA635156	https://doi.org/10.1128/mbio.00842-22	-	-	Clade4	lanosterol.14-alpha.demethylase: lanosterol 14-alpha demethylase (missense_variant c.395T>A p.Phe132Tyr; T:41 A:0)	Y132F substitution is present in TheiaEuk Clade 4 reference genome
SRR11851714	PRJNA635156	https://doi.org/10.1128/mbio.00842-22	Y132F	S639P	Clade4	FKS1: "1 (missense_variant c.1915T>C p.Ser639Pro; C:41 T:0)	Y132F substitution is present in TheiaEuk Clade 4 reference genome
SRR11851713	PRJNA635156	https://doi.org/10.1128/mbio.00842-22	-	-	Clade4	lanosterol.14-alpha.demethylase: lanosterol 14-alpha demethylase (missense_variant c.395T>A p.Phe132Tyr; T:46 A:0)	Y132F substitution is present in TheiaEuk Clade 4 reference genome
SRR11851712	PRJNA635156	https://doi.org/10.1128/mbio.00842-22	-	-	Clade4	lanosterol.14-alpha.demethylase: lanosterol 14-alpha demethylase (missense_variant c.395T>A p.Phe132Tyr; T:50 A:0)	Y132F substitution is present in TheiaEuk Clade 4 reference genome
SRR11851723	PRJNA635156	https://doi.org/10.1128/mbio.00842-22	-	-	Clade4	lanosterol.14-alpha.demethylase: lanosterol 14-alpha demethylase (missense_variant c.395T>A p.Phe132Tyr; T:61 A:0)	Y132F substitution is present in TheiaEuk Clade 4 reference genome
SRR11851722	PRJNA635156	https://doi.org/10.1128/mbio.00842-22	-	-	Clade4	lanosterol.14-alpha.demethylase: lanosterol 14-alpha demethylase (missense_variant c.395T>A p.Phe132Tyr; T:30 A:0)	Y132F substitution is present in TheiaEuk Clade 4 reference genome
SRR11851721	PRJNA635156	https://doi.org/10.1128/mbio.00842-22	-	-	Clade4	lanosterol.14-alpha.demethylase: lanosterol 14-alpha demethylase (missense_variant c.395T>A p.Phe132Tyr; T:61 A:0)	Y132F substitution is present in TheiaEuk Clade 4 reference genome
SRR15006563	PRJNA635156	https://doi.org/10.1128/mbio.00842-22	-	-	Clade4	lanosterol.14-alpha.demethylase: lanosterol 14-alpha demethylase (missense_variant c.395T>A p.Phe132Tyr; T:50 A:0)	Y132F substitution is present in TheiaEuk Clade 4 reference genome
SRR10851769	PRJNA595978	https://doi.org/10.1128/mbio.00842-22	-	-	Clade1	No variants identified in queried genes (FKS1,lanosterol.14-alpha.demethylase,uracil.phosphoribosyltransferase)
SRR3883452	PRJNA328792	https://doi.org/10.1128/mbio.00842-22	-	-	Clade2	No variants identified in queried genes (FKS1,lanosterol.14-alpha.demethylase,uracil.phosphoribosyltransferase)
SRR3883453	PRJNA328792	https://doi.org/10.1128/mbio.00842-22	F126L	-	Clade3	No variants identified in queried genes (FKS1,lanosterol.14-alpha.demethylase,uracil.phosphoribosyltransferase)	VF125AL substitution is present in TheiaEuk Clade 3 reference genome
SRR3883466	PRJNA328792	https://doi.org/10.1128/mbio.00842-22	Y132F	-	Clade4	No variants identified in queried genes (FKS1,lanosterol.14-alpha.demethylase,uracil.phosphoribosyltransferase)	Y132F substitution is present in TheiaEuk Clade 4 reference genome
SRR12659400	PRJNA664007	https://doi.org/10.1128/mBio.03333-20	-	FKS1 FL635L,FKS1 M690I	Clade2	FKS1: "1 (missense_variant c.2070G>A p.Met690Ile; T:42 C:0),FKS1: "1 (disruptive_inframe_deletion c.1905_1907delCTT p.Phe635del; C:37 CAAG:0)
SRR12659401	PRJNA664007	https://doi.org/10.1128/mBio.03333-20	-	FKS1 FL635L	Clade2	FKS1: "1 (disruptive_inframe_deletion c.1905_1907delCTT p.Phe635del; C:58 CAAG:0)
SRR12659402	PRJNA664007	https://doi.org/10.1128/mBio.03333-20	ERG11 E429*	-	Clade2	lanosterol.14-alpha.demethylase: lanosterol_14-alpha_demethylase (stop_gained c.1285G>T p.Glu429*; T:56 G:0)
SRR12659403	PRJNA664007	https://doi.org/10.1128/mBio.03333-20	-	FKS1 FL635L,FKS1 M690I	Clade2	FKS1: "1 (missense_variant c.2070G>A p.Met690Ile; T:61 C:0),FKS1: "1 (disruptive_inframe_deletion c.1905_1907delCTT p.Phe635del; C:60 CAAG:0)
SRR12659404	PRJNA664007	https://doi.org/10.1128/mBio.03333-20	-	-	Clade2	No variants identified in queried genes (FKS1,lanosterol.14-alpha.demethylase,uracil.phosphoribosyltransferase)
SRR12659405	PRJNA664007	https://doi.org/10.1128/mBio.03333-20	-	-	Clade2	No variants identified in queried genes (FKS1,lanosterol.14-alpha.demethylase,uracil.phosphoribosyltransferase)
